# Supplementary material for: In-depth comparison of methods to isolate RNA from common human cell lines
Source: BMC Genomics. 2026 Jan 13;27:100. doi: 10.1186/s12864-025-12497-7 (PMC12836834; doi:10.1186/s12864-025-12497-7)
Supplement: Supplementary file 1 — Supplementary Material 1. [file 12864_2025_12497_MOESM1_ESM.zip]

Archive with 3 entries (3 files):
- Supplementary table 1.xlsx
- Supplementary table 2.xlsx
- supplementary images.pdf
