# Supplementary material for: In-depth comparison of methods to isolate RNA from common human cell lines
Source: BMC Genomics. 2026 Jan 13;27:100. doi: 10.1186/s12864-025-12497-7 (PMC12836834; doi:10.1186/s12864-025-12497-7)
Supplement: Supplementary file 1 — Supplementary Material 1. [file 12864_2025_12497_MOESM1_ESM.zip › Supplementary table 1.xlsx]

## Sheet: Sheet1
cell_type	DNase_Treatment	Kit	Application.Type	RNA concentration [ng/µl]	A260/A280	A260/A230	A260	A280	Nucleic.Acid.Factor	Baseline.Correction..nm.	Baseline.Absorbance	Sample.Location	Elution Volume [µl]	RINe
HEK	without	PureLink RNA Mini-Kit	RNA	569.462	2.08801	2.06129	14.2365	6.81824	40	340	0.246616	Pedestal	50	10
HEK	without	PureLink RNA Mini-Kit	RNA	529.223	2.12865	2.00513	13.2306	6.21547	40	340	0.0515836	Pedestal	50	10
HEK	without	PureLink RNA Mini-Kit	RNA	575.386	2.06403	2.02321	14.3846	6.9692	40	340	0.0924863	Pedestal	50	10
HEK	with	PureLink RNA Mini-Kit off column	RNA	60.3775	1.99659	1.80947	1.50944	0.756008	40	340	0.21957	Pedestal	50	9.9
HEK	with	PureLink RNA Mini-Kit off column	RNA	58.5333	1.99486	1.82527	1.46333	0.733551	40	340	0.214715	Pedestal	50	10
HEK	with	PureLink RNA Mini-Kit off column	RNA	55.2894	1.99974	1.88809	1.38224	0.691206	40	340	0.274074	Pedestal	50	9.8
HEK	with	PureLink RNA Mini-Kit on column	RNA	487.385	2.10925	2.25443	12.1846	5.77676	40	340	-0.0178077	Pedestal	50	10
HEK	with	PureLink RNA Mini-Kit on column	RNA	581.353	2.06603	2.22283	14.5338	7.03465	40	340	0.0838171	Pedestal	50	10
HEK	with	PureLink RNA Mini-Kit on column	RNA	515.467	2.10855	2.28583	12.8867	6.11163	40	340	-0.0129995	Pedestal	50	10
HEK	with	innuPREP RNA Mini Kit 2.0	RNA	483.524	2.14423	1.42987	12.0881	5.63751	40	340	-0.0301314	Pedestal	50	9.9
HEK	with	innuPREP RNA Mini Kit 2.0	RNA	473.96	2.14019	1.03576	11.849	5.53642	40	340	-0.0434516	Pedestal	50	9.8
HEK	with	innuPREP RNA Mini Kit 2.0	RNA	485.557	2.14592	0.853093	12.1389	5.65675	40	340	-0.063033	Pedestal	50	9.7
HEK	without	innuPREP RNA Mini Kit 2.0	RNA	447.381	2.13568	0.559873	11.1845	5.23699	40	340	-0.0465776	Pedestal	50	9.8
HEK	without	innuPREP RNA Mini Kit 2.0	RNA	474.65	2.13106	1.72129	11.8662	5.56823	40	340	-0.0514886	Pedestal	50	9.6
HEK	without	innuPREP RNA Mini Kit 2.0	RNA	509.258	2.14703	0.957208	12.7315	5.9298	40	340	-0.0462539	Pedestal	50	9.6
HEK	with	MagMAX mirVana total RNA isolation kit	RNA	394.744	2.12387	1.39592	9.8686	4.64651	40	340	0.22758	Pedestal	50	10
HEK	with	MagMAX mirVana total RNA isolation kit	RNA	448.401	2.12159	1.30209	11.21	5.28379	40	340	0.135698	Pedestal	50	10
HEK	with	MagMAX mirVana total RNA isolation kit	RNA	342.508	2.10502	0.844887	8.56271	4.06776	40	340	0.126281	Pedestal	50	10
HEK	without	MagMAX mirVana total RNA isolation kit	RNA	112.586	2.09857	0.202998	2.81466	1.34123	40	340	0.0837024	Pedestal	50	10
HEK	without	MagMAX mirVana total RNA isolation kit	RNA	324.726	2.11726	0.439909	8.11814	3.83427	40	340	-0.00314248	Pedestal	50	10
HEK	without	MagMAX mirVana total RNA isolation kit	RNA	121.612	2.06247	0.582244	3.0403	1.4741	40	340	-0.00387304	Pedestal	50	10
HEK	with	Monarch Total RNA Miniprep Kit	RNA	517.305	2.11099	2.27121	12.9326	6.12634	40	340	-0.00268074	Pedestal	50	10
HEK	with	Monarch Total RNA Miniprep Kit	RNA	485.653	2.10646	2.26274	12.1413	5.76385	40	340	-0.0220308	Pedestal	50	10
HEK	with	Monarch Total RNA Miniprep Kit	RNA	518.511	2.08037	2.2407	12.9628	6.23099	40	340	0.388426	Pedestal	50	10
HEK	without	Monarch Total RNA Miniprep Kit	RNA	546.044	2.06317	2.21656	13.6511	6.61656	40	340	0.30847	Pedestal	50	10
HEK	without	Monarch Total RNA Miniprep Kit	RNA	537.719	2.069	2.24781	13.443	6.49732	40	340	0.341119	Pedestal	50	10
HEK	without	Monarch Total RNA Miniprep Kit	RNA	506.666	2.0993	2.23698	12.6667	6.03377	40	340	-0.0275894	Pedestal	50	10
HEK	with	FastGene RNA Basic Kit	RNA	250.265	2.10618	1.65885	6.25663	2.9706	40	340	-0.0272483	Pedestal	50	10
HEK	with	FastGene RNA Basic Kit	RNA	494.718	2.1447	1.77714	12.3679	5.76674	40	340	0.0405514	Pedestal	50	10
HEK	with	FastGene RNA Basic Kit	RNA	288.828	2.10555	2.01095	7.2207	3.42936	40	340	0.00951066	Pedestal	50	10
HEK	without	FastGene RNA Basic Kit	RNA	550.32	2.10291	2.21847	13.758	6.54237	40	340	0.312479	Pedestal	50	10
HEK	without	FastGene RNA Basic Kit	RNA	240.142	2.11191	2.22267	6.00356	2.84272	40	340	0.00585266	Pedestal	50	10
HEK	without	FastGene RNA Basic Kit	RNA	530.275	2.10229	1.82054	13.2569	6.30591	40	340	0.243802	Pedestal	50	10
HEK	with	FastGene RNA Premium Kit	RNA	501.59	2.1288	2.23813	12.5397	5.89051	40	340	0.0711822	Pedestal	20	10
HEK	with	FastGene RNA Premium Kit	RNA	580.83	2.07257	2.13852	14.5208	7.00617	40	340	0.0499743	Pedestal	20	10
HEK	with	FastGene RNA Premium Kit	RNA	543.834	2.06761	2.14858	13.5958	6.57563	40	340	0.128572	Pedestal	20	10
HEK	without	FastGene RNA Premium Kit	RNA	524.098	2.08559	1.3504	13.1024	6.28237	40	340	-0.00475903	Pedestal	20	10
HEK	without	FastGene RNA Premium Kit	RNA	648.539	2.0983	2.12939	16.2135	7.72698	40	340	0.0660966	Pedestal	20	10
HEK	without	FastGene RNA Premium Kit	RNA	638.592	2.09571	2.22024	15.9648	7.61785	40	340	0.139225	Pedestal	20	10
HEK	with	RNeasy Mini Kit	RNA	554.654	2.07565	1.50995	13.8664	6.68047	40	340	0.0178854	Pedestal	50	10
HEK	with	RNeasy Mini Kit	RNA	529.443	2.05439	1.66846	13.2361	6.44282	40	340	0.143854	Pedestal	50	10
HEK	with	RNeasy Mini Kit	RNA	457.487	2.10303	2.02947	11.4372	5.43843	40	340	0.003955	Pedestal	50	9.9
HEK	without	RNeasy Mini Kit	RNA	445.06	2.09735	2.04187	11.1265	5.30501	40	340	-0.0133377	Pedestal	50	10
HEK	without	RNeasy Mini Kit	RNA	500.863	2.10719	1.89047	12.5216	5.94232	40	340	-0.0380606	Pedestal	50	9.9
HEK	without	RNeasy Mini Kit	RNA	518.078	2.11591	1.49281	12.9519	6.12122	40	340	-0.0312259	Pedestal	50	9.9
HEK	with	Simply Total RNA Isolation Kit	RNA	91.7559	2.05024	1.85652	2.2939	1.11884	40	340	0.0311276	Pedestal	50	9.7
HEK	with	Simply Total RNA Isolation Kit	RNA	56.5488	2.06131	2.12073	1.41372	0.685837	40	340	-0.00563209	Pedestal	50	10
HEK	with	Simply Total RNA Isolation Kit	RNA	57.276	1.97774	0.480639	1.4319	0.724009	40	340	-0.00791705	Pedestal	50	8.6
HEK	without	Simply Total RNA Isolation Kit	RNA	64.6757	2.0195	2.16784	1.61689	0.80064	40	340	-0.0149138	Pedestal	50	8.8
HEK	without	Simply Total RNA Isolation Kit	RNA	45.3491	2.03473	1.42769	1.13373	0.557189	40	340	-0.0326163	Pedestal	50	9
HEK	without	Simply Total RNA Isolation Kit	RNA	56.9252	2.01907	0.561112	1.42313	0.704842	40	340	-0.0484628	Pedestal	50	9.2
HEK	with	GeneJET RNA purification Kit	RNA	447.677	2.06	1.78858	11.1919	5.43297	40	340	0.00772114	Pedestal	50	10
HEK	with	GeneJET RNA purification Kit	RNA	499.194	2.10259	2.20303	12.4798	5.93545	40	340	-0.00736192	Pedestal	50	9.9
HEK	with	GeneJET RNA purification Kit	RNA	484.235	2.04399	2.12813	12.1059	5.92267	40	340	0.0651446	Pedestal	50	9.8
HEK	without	GeneJET RNA purification Kit	RNA	461.289	2.08921	2.16638	11.5322	5.5199	40	340	-0.0280704	Pedestal	50	8.9
HEK	without	GeneJET RNA purification Kit	RNA	463.532	2.08921	2.16688	11.5883	5.54673	40	340	-0.0316739	Pedestal	50	10
HEK	without	GeneJET RNA purification Kit	RNA	538.173	2.0455	1.63418	13.4543	6.57752	40	340	0.354322	Pedestal	50	10
HEK	without	Tri-Reagent	RNA	482.125	2.00167	1.92327	12.0531	6.02153	40	340	-0.00786443	Pedestal	50	10
HEK	without	Tri-Reagent	RNA	717.892	1.9615	2.23837	17.9473	9.14981	40	340	0.110762	Pedestal	50	10
HEK	without	Tri-Reagent	RNA	639.895	1.96105	2.13496	15.9974	8.15755	40	340	0.139575	Pedestal	50	9.9
HEK	with	Quick-RNA MiniPrep	RNA	477.039	2.07512	2.0533	11.926	5.74711	40	340	-0.00588388	Pedestal	50	9.9
HEK	with	Quick-RNA MiniPrep	RNA	494.124	2.07786	1.89418	12.3531	5.94511	40	340	-0.0139199	Pedestal	50	10
HEK	with	Quick-RNA MiniPrep	RNA	439.245	2.06158	2.10581	10.9811	5.32657	40	340	-0.00738056	Pedestal	50	10
HEK	without	Quick-RNA MiniPrep	RNA	525.985	2.08369	2.13767	13.1496	6.31074	40	340	0.000711901	Pedestal	50	10
HEK	without	Quick-RNA MiniPrep	RNA	556.533	2.06059	2.14202	13.9133	6.7521	40	340	0.40155	Pedestal	50	10
HEK	without	Quick-RNA MiniPrep	RNA	507.06	2.06962	2.13513	12.6765	6.12504	40	340	0.00759974	Pedestal	50	10
HeLa	without	PureLink RNA Mini-Kit	RNA	329.327	2.11855	1.28618	8.23317	3.88622	40	340	0.0491195	Pedestal	50	9.8
HeLa	without	PureLink RNA Mini-Kit	RNA	391.179	2.11631	1.83691	9.77947	4.621	40	340	0.00296575	Pedestal	50	9.8
HeLa	without	PureLink RNA Mini-Kit	RNA	326.368	2.12477	0.956381	8.15921	3.84005	40	340	0.000126553	Pedestal	50	9.8
HeLa	with	PureLink RNA Mini-Kit off column	RNA	46.6321	2.03245	1.79276	1.1658	0.573595	40	340	0.117146	Pedestal	50	9.6
HeLa	with	PureLink RNA Mini-Kit off column	RNA	50.5905	2.00312	1.75778	1.26476	0.631395	40	340	0.14481	Pedestal	50	9.7
HeLa	with	PureLink RNA Mini-Kit off column	RNA	47.5028	2.01839	1.73558	1.18757	0.588376	40	340	0.135894	Pedestal	50	9.7
HeLa	with	PureLink RNA Mini-Kit on column	RNA	316.389	2.08764	1.92607	7.90971	3.78883	40	340	0.00630297	Pedestal	50	9.6
HeLa	with	PureLink RNA Mini-Kit on column	RNA	355.402	2.10754	1.61086	8.88506	4.21585	40	340	-0.00338108	Pedestal	50	9.7
HeLa	with	PureLink RNA Mini-Kit on column	RNA	414.141	2.12744	1.32069	10.3535	4.86665	40	340	0.0116429	Pedestal	50	9.7
HeLa	with	innuPREP RNA Mini Kit 2.0	RNA	391.685	2.11353	1.94103	9.79213	4.63306	40	340	-0.00703934	Pedestal	50	9.6
HeLa	with	innuPREP RNA Mini Kit 2.0	RNA	415.395	2.12853	1.01836	10.3849	4.8789	40	340	-0.0218567	Pedestal	50	9.6
HeLa	with	innuPREP RNA Mini Kit 2.0	RNA	415.199	2.12664	1.19617	10.38	4.88091	40	340	-0.0260795	Pedestal	50	9.5
HeLa	without	innuPREP RNA Mini Kit 2.0	RNA	395.446	2.12267	0.714434	9.88615	4.65742	40	340	-0.0301437	Pedestal	50	9.6
HeLa	without	innuPREP RNA Mini Kit 2.0	RNA	398.178	2.13265	0.398673	9.95445	4.66764	40	340	-0.0197333	Pedestal	50	9.5
HeLa	without	innuPREP RNA Mini Kit 2.0	RNA	417.859	2.12426	1.69365	10.4465	4.91769	40	340	-0.0287283	Pedestal	50	9.7
HeLa	with	MagMAX mirVana total RNA isolation kit	RNA	397.326	2.12302	1.53015	9.93315	4.67878	40	340	0.157172	Pedestal	50	10
HeLa	with	MagMAX mirVana total RNA isolation kit	RNA	361.532	2.11744	0.673955	9.03831	4.26851	40	340	0.1191	Pedestal	50	10
HeLa	with	MagMAX mirVana total RNA isolation kit	RNA	353.489	2.10843	1.50882	8.83722	4.19137	40	340	0.139692	Pedestal	50	10
HeLa	without	MagMAX mirVana total RNA isolation kit	RNA	124.731	2.07752	0.518904	3.11828	1.50096	40	340	0.0761352	Pedestal	50	10
HeLa	without	MagMAX mirVana total RNA isolation kit	RNA	211.965	2.09797	0.88297	5.29912	2.52583	40	340	0.0143732	Pedestal	50	10
HeLa	without	MagMAX mirVana total RNA isolation kit	RNA	175.658	2.0867	0.771799	4.39146	2.1045	40	340	0.0256707	Pedestal	50	10
HeLa	with	Monarch Total RNA Miniprep Kit	RNA	278.289	2.09476	2.18404	6.95723	3.32125	40	340	0.0142436	Pedestal	50	9.9
HeLa	with	Monarch Total RNA Miniprep Kit	RNA	211.136	2.06062	2.07665	5.2784	2.56156	40	340	0.0176221	Pedestal	50	9.9
HeLa	with	Monarch Total RNA Miniprep Kit	RNA	336.856	2.0995	2.17023	8.42139	4.01115	40	340	0.00594763	Pedestal	50	10
HeLa	without	Monarch Total RNA Miniprep Kit	RNA	313.557	2.08983	2.1062	7.83891	3.75099	40	340	0.0152597	Pedestal	50	10
HeLa	without	Monarch Total RNA Miniprep Kit	RNA	281.877	2.07712	2.00574	7.04692	3.39264	40	340	0.0152511	Pedestal	50	10
HeLa	without	Monarch Total RNA Miniprep Kit	RNA	341.793	2.09605	2.14261	8.54483	4.07663	40	340	0.00713751	Pedestal	50	10
HeLa	with	FastGene RNA Basic Kit	RNA	305.908	2.12686	2.03963	7.6477	3.59578	40	340	0.00192445	Pedestal	50	10
HeLa	with	FastGene RNA Basic Kit	RNA	281.782	2.13245	2.1252	7.04454	3.3035	40	340	0.00110699	Pedestal	50	10
HeLa	with	FastGene RNA Basic Kit	RNA	295.463	2.12596	1.60423	7.38657	3.47446	40	340	-0.00929295	Pedestal	50	9.9
HeLa	without	FastGene RNA Basic Kit	RNA	290.855	2.12318	2.18445	7.27136	3.42475	40	340	-0.023106	Pedestal	50	10
HeLa	without	FastGene RNA Basic Kit	RNA	251.784	2.11536	2.14139	6.29459	2.97565	40	340	-0.0284942	Pedestal	50	10
HeLa	without	FastGene RNA Basic Kit	RNA	243.231	2.12711	1.9326	6.08077	2.85871	40	340	-0.0164023	Pedestal	50	10
HeLa	with	FastGene RNA Premium Kit	RNA	401.079	2.11343	1.86149	10.027	4.7444	40	340	0.228586	Pedestal	20	10
HeLa	with	FastGene RNA Premium Kit	RNA	367.219	2.12097	2.17034	9.18047	4.32844	40	340	0.180099	Pedestal	20	10
HeLa	with	FastGene RNA Premium Kit	RNA	392.584	2.11793	2.16504	9.81461	4.63405	40	340	0.155908	Pedestal	20	10
HeLa	without	FastGene RNA Premium Kit	RNA	425.936	2.13446	2.14719	10.6484	4.9888	40	340	-0.00553182	Pedestal	20	10
HeLa	without	FastGene RNA Premium Kit	RNA	414.678	2.12825	1.99749	10.367	4.87112	40	340	-0.03199	Pedestal	20	10
HeLa	without	FastGene RNA Premium Kit	RNA	433.489	2.13221	2.20505	10.8372	5.08263	40	340	-0.0417134	Pedestal	20	10
HeLa	with	RNeasy Mini Kit	RNA	276.535	2.09381	1.81522	6.91337	3.30181	40	340	0.0158843	Pedestal	50	10
HeLa	with	RNeasy Mini Kit	RNA	319.058	2.08791	1.69789	7.97645	3.82031	40	340	-0.00812228	Pedestal	50	10
HeLa	with	RNeasy Mini Kit	RNA	327.372	2.08872	2.13044	8.18431	3.91833	40	340	0.0702452	Pedestal	50	10
HeLa	without	RNeasy Mini Kit	RNA	369.784	2.09251	2.20778	9.24461	4.41795	40	340	0.00495598	Pedestal	50	10
HeLa	without	RNeasy Mini Kit	RNA	317.356	2.0851	1.84056	7.93389	3.80505	40	340	0.00630129	Pedestal	50	10
HeLa	without	RNeasy Mini Kit	RNA	299.201	2.09321	1.54601	7.48002	3.57347	40	340	0.0286196	Pedestal	50	10
HeLa	with	Simply Total RNA Isolation Kit	RNA	20.2861	1.97557	1.08127	0.507152	0.256711	40	340	-0.00376207	Pedestal	50	9.2
HeLa	with	Simply Total RNA Isolation Kit	RNA	52.9133	2.07846	0.388582	1.32283	0.636449	40	340	0.00682975	Pedestal	50	9.5
HeLa	with	Simply Total RNA Isolation Kit	RNA	44.3396	2.04986	1.73853	1.10849	0.540763	40	340	-0.0131284	Pedestal	50	9.4
HeLa	without	Simply Total RNA Isolation Kit	RNA	66.9309	2.00846	1.52705	1.67327	0.833113	40	340	-0.0149422	Pedestal	50	8.2
HeLa	without	Simply Total RNA Isolation Kit	RNA	52.422	1.99034	0.457003	1.31055	0.658455	40	340	-0.0117848	Pedestal	50	7.7
HeLa	without	Simply Total RNA Isolation Kit	RNA	60.5735	1.98774	1.89275	1.51434	0.761838	40	340	-0.0144174	Pedestal	50	8.5
HeLa	with	GeneJET RNA purification Kit	RNA	272.01	2.02908	1.3273	6.80026	3.35139	40	340	-0.0107651	Pedestal	50	10
HeLa	with	GeneJET RNA purification Kit	RNA	232.204	2.01	1.77237	5.8051	2.88811	40	340	0.00728645	Pedestal	50	10
HeLa	with	GeneJET RNA purification Kit	RNA	262.006	2.02557	1.8208	6.55015	3.23374	40	340	-0.000207688	Pedestal	50	10
HeLa	without	GeneJET RNA purification Kit	RNA	297.643	2.04033	1.61296	7.44106	3.64699	40	340	0.00904673	Pedestal	50	9.9
HeLa	without	GeneJET RNA purification Kit	RNA	311.228	2.04199	1.61656	7.78069	3.81035	40	340	0.0264864	Pedestal	50	9.9
HeLa	without	GeneJET RNA purification Kit	RNA	317.238	2.05198	1.4993	7.93095	3.86502	40	340	0.0332474	Pedestal	50	9.9
HeLa	without	Tri-Reagent	RNA	451.39	1.97093	2.11407	11.2848	5.72559	40	340	0.0230953	Pedestal	50	10
HeLa	without	Tri-Reagent	RNA	384.865	1.98423	1.56683	9.62162	4.84904	40	340	-0.0101281	Pedestal	50	9.6
HeLa	without	Tri-Reagent	RNA	421.274	1.99045	1.6844	10.5319	5.29118	40	340	-0.0162244	Pedestal	50	10
HeLa	with	Quick-RNA MiniPrep	RNA	282.025	2.03202	1.97988	7.05062	3.46976	40	340	0.0199077	Pedestal	50	9.8
HeLa	with	Quick-RNA MiniPrep	RNA	300.635	2.03911	1.99307	7.51588	3.68586	40	340	0.0229464	Pedestal	50	10
HeLa	with	Quick-RNA MiniPrep	RNA	303.507	2.042	1.87931	7.58768	3.7158	40	340	0.0158645	Pedestal	50	10
HeLa	without	Quick-RNA MiniPrep	RNA	286.551	2.03417	1.93802	7.16378	3.52172	40	340	0.0412373	Pedestal	50	10
HeLa	without	Quick-RNA MiniPrep	RNA	263.728	2.03754	0.848987	6.5932	3.23586	40	340	0.0289368	Pedestal	50	10
HeLa	without	Quick-RNA MiniPrep	RNA	297.86	2.04157	1.98779	7.44651	3.64744	40	340	0.0355253	Pedestal	50	9.9
HUVEC	without	PureLink RNA Mini-Kit	RNA	158.861	2.10856	0.964735	3.97151	1.88352	40	340	0.0211377	Pedestal	50	9.6
HUVEC	without	PureLink RNA Mini-Kit	RNA	124.281	2.06245	1.82469	3.10703	1.50647	40	340	0.0796316	Pedestal	50	10
HUVEC	without	PureLink RNA Mini-Kit	RNA	125.212	2.07686	1.51869	3.1303	1.50723	40	340	0.0210295	Pedestal	50	10
HUVEC	with	PureLink RNA Mini-Kit off column	RNA	23.5525	1.94704	0.734938	0.588813	0.302415	40	340	0.121787	Pedestal	50	9.6
HUVEC	with	PureLink RNA Mini-Kit off column	RNA	24.7634	1.96614	1.20043	0.619085	0.314873	40	340	0.142931	Pedestal	50	9.6
HUVEC	with	PureLink RNA Mini-Kit off column	RNA	25.9622	1.98223	1.55168	0.649054	0.327437	40	340	0.166853	Pedestal	50	9.7
HUVEC	with	PureLink RNA Mini-Kit on column	RNA	156.577	2.06259	2.06431	3.91443	1.89783	40	340	0.0355175	Pedestal	50	9.8
HUVEC	with	PureLink RNA Mini-Kit on column	RNA	159.432	2.06848	1.90076	3.98579	1.92691	40	340	0.0157171	Pedestal	50	9.7
HUVEC	with	PureLink RNA Mini-Kit on column	RNA	164.149	2.07024	2.20858	4.10373	1.98224	40	340	0.0513811	Pedestal	50	9.7
HUVEC	with	innuPREP RNA Mini Kit 2.0	RNA	177.314	2.10918	0.786481	4.43285	2.1017	40	340	0.0209449	Pedestal	50	10
HUVEC	with	innuPREP RNA Mini Kit 2.0	RNA	194.676	2.10893	0.975385	4.8669	2.30776	40	340	0.00595804	Pedestal	50	10
HUVEC	with	innuPREP RNA Mini Kit 2.0	RNA	202.146	2.10835	0.75992	5.05366	2.39697	40	340	-0.00293308	Pedestal	50	10
HUVEC	without	innuPREP RNA Mini Kit 2.0	RNA	197.985	2.09469	1.40758	4.94962	2.36294	40	340	-0.0247336	Pedestal	50	10
HUVEC	without	innuPREP RNA Mini Kit 2.0	RNA	204.307	2.09507	1.57559	5.10767	2.43794	40	340	0.00656587	Pedestal	50	10
HUVEC	without	innuPREP RNA Mini Kit 2.0	RNA	202.086	2.09759	0.668662	5.05214	2.40854	40	340	0.0125485	Pedestal	50	10
HUVEC	with	MagMAX mirVana total RNA isolation kit	RNA	180.496	2.084	0.496439	4.51239	2.16525	40	340	0.0873216	Pedestal	50	10
HUVEC	with	MagMAX mirVana total RNA isolation kit	RNA	187.059	2.08087	0.742509	4.67648	2.24737	40	340	0.138515	Pedestal	50	10
HUVEC	with	MagMAX mirVana total RNA isolation kit	RNA	165.887	2.07849	0.800069	4.14717	1.99528	40	340	0.239256	Pedestal	50	10
HUVEC	without	MagMAX mirVana total RNA isolation kit	RNA	137.73	2.08113	0.372995	3.44325	1.65451	40	340	0.0795556	Pedestal	50	10
HUVEC	without	MagMAX mirVana total RNA isolation kit	RNA	165.943	2.07464	1.33668	4.14858	1.99966	40	340	0.289921	Pedestal	50	10
HUVEC	without	MagMAX mirVana total RNA isolation kit	RNA	123.38	2.06885	0.605052	3.08449	1.49092	40	340	0.14219	Pedestal	50	10
HUVEC	with	Monarch Total RNA Miniprep Kit	RNA	149.602	2.0797	2.0156	3.74006	1.79836	40	340	-0.0056947	Pedestal	50	10
HUVEC	with	Monarch Total RNA Miniprep Kit	RNA	183.865	2.09973	1.80329	4.59662	2.18915	40	340	0.0198572	Pedestal	50	10
HUVEC	without	Monarch Total RNA Miniprep Kit	RNA	215.32	2.08139	1.9691	5.383	2.58625	40	340	0.00605836	Pedestal	50	10
HUVEC	without	Monarch Total RNA Miniprep Kit	RNA	206.462	2.06923	2.18345	5.16156	2.49444	40	340	0.0279033	Pedestal	50	10
HUVEC	with	Monarch Total RNA Miniprep Kit	RNA	140.243	2.07326	2.11244	3.50607	1.69109	40	340	0.00105045	Pedestal	50	9.9
HUVEC	without	Monarch Total RNA Miniprep Kit	RNA	192.721	2.06794	2.06568	4.81803	2.32987	40	340	0.00410824	Pedestal	50	9.9
HUVEC	with	FastGene RNA Basic Kit	RNA	173.266	2.12402	2.05536	4.33164	2.03936	40	340	0.0235438	Pedestal	50	10
HUVEC	with	FastGene RNA Basic Kit	RNA	165.868	2.13076	2.15435	4.14669	1.94611	40	340	0.0299428	Pedestal	50	10
HUVEC	without	FastGene RNA Basic Kit	RNA	181.963	2.12484	2.14906	4.54909	2.14091	40	340	0.0455722	Pedestal	50	10
HUVEC	without	FastGene RNA Basic Kit	RNA	175.792	2.12825	2.12293	4.3948	2.06498	40	340	0.0114913	Pedestal	50	10
HUVEC	with	FastGene RNA Basic Kit	RNA	186.224	2.10554	0.682103	4.6556	2.21112	40	340	-0.0210159	Pedestal	50	10
HUVEC	without	FastGene RNA Basic Kit	RNA	123.98	2.10265	0.240584	3.0995	1.47409	40	340	-0.0187489	Pedestal	50	10
HUVEC	with	FastGene RNA Premium Kit	RNA	402.469	2.13988	2.16381	10.0617	4.70202	40	340	0.122104	Pedestal	20	10
HUVEC	with	FastGene RNA Premium Kit	RNA	389.063	2.15721	2.14005	9.72658	4.50887	40	340	0.132735	Pedestal	20	10
HUVEC	without	FastGene RNA Premium Kit	RNA	450.131	2.15545	2.16456	11.2533	5.22085	40	340	0.0403014	Pedestal	20	10
HUVEC	without	FastGene RNA Premium Kit	RNA	385.036	2.14519	2.1927	9.62591	4.4872	40	340	0.00411092	Pedestal	20	10
HUVEC	with	FastGene RNA Premium Kit	RNA	154.256	2.08927	2.06754	3.85639	1.84581	40	340	0.0506943	Pedestal	20	10
HUVEC	without	FastGene RNA Premium Kit	RNA	193.604	2.11319	0.945517	4.8401	2.29043	40	340	-0.0247824	Pedestal	20	10
HUVEC	with	RNeasy Mini Kit	RNA	185.949	2.05816	2.02296	4.64874	2.25868	40	340	-0.000844369	Pedestal	50	10
HUVEC	with	RNeasy Mini Kit	RNA	152.253	2.07013	2.01931	3.80633	1.8387	40	340	0.0313881	Pedestal	50	10
HUVEC	with	RNeasy Mini Kit	RNA	140.749	2.05955	1.99875	3.51873	1.70849	40	340	0.00927287	Pedestal	50	10
HUVEC	with	RNeasy Mini Kit	RNA	133.365	2.06902	1.38386	3.33413	1.61145	40	340	0.0131952	Pedestal	50	10
HUVEC	with	RNeasy Mini Kit	RNA	153.186	2.08914	1.65264	3.82964	1.83312	40	340	0.00258065	Pedestal	50	10
HUVEC	with	RNeasy Mini Kit	RNA	167.282	2.07562	2.02077	4.18205	2.01484	40	340	0.00399559	Pedestal	50	10
HUVEC	without	RNeasy Mini Kit	RNA	169.472	2.08857	1.5762	4.2368	2.02857	40	340	-0.0222943	Pedestal	50	10
HUVEC	without	RNeasy Mini Kit	RNA	159.949	2.06628	1.90921	3.99873	1.93523	40	340	-0.0142235	Pedestal	50	10
HUVEC	without	RNeasy Mini Kit	RNA	165.78	2.07062	1.17963	4.1445	2.00158	40	340	-0.0117631	Pedestal	50	10
HUVEC	with	Simply Total RNA Isolation Kit	RNA	35.9493	2.13035	0.601064	0.898733	0.421872	40	340	0.00177642	Pedestal	50	9.5
HUVEC	with	Simply Total RNA Isolation Kit	RNA	21.3034	2.07164	1.64521	0.532585	0.257084	40	340	-0.0191412	Pedestal	50	9.5
HUVEC	without	Simply Total RNA Isolation Kit	RNA	120.389	2.06432	2.12165	3.00973	1.45798	40	340	0.000402788	Pedestal	50	9.2
HUVEC	without	Simply Total RNA Isolation Kit	RNA	86.7429	2.06307	1.58946	2.16857	1.05114	40	340	-0.0284796	Pedestal	50	9.3
HUVEC	with	Simply Total RNA Isolation Kit	RNA	28.3491	2.10325	0.321403	0.708728	0.336967	40	340	-0.0163056	Pedestal	50	9.4
HUVEC	without	Simply Total RNA Isolation Kit	RNA	50.158	2.09814	0.276443	1.25395	0.597648	40	340	-0.0163648	Pedestal	50	9.3
HUVEC	with	GeneJET RNA purification Kit	RNA	158.892	2.04854	0.66232	3.97231	1.93909	40	340	-0.00623776	Pedestal	50	8.8
HUVEC	with	GeneJET RNA purification Kit	RNA	176.803	2.05327	2.23286	4.42007	2.1527	40	340	-0.0105191	Pedestal	50	10
HUVEC	without	GeneJET RNA purification Kit	RNA	187.485	2.0274	1.5088	4.68713	2.31189	40	340	-0.0174222	Pedestal	50	10
HUVEC	without	GeneJET RNA purification Kit	RNA	179.368	2.02616	1.44676	4.4842	2.21315	40	340	-0.0327167	Pedestal	50	10
HUVEC	with	GeneJET RNA purification Kit	RNA	126.426	2.01203	0.967909	3.16065	1.57087	40	340	-0.00991763	Pedestal	50	10
HUVEC	with	GeneJET RNA purification Kit	RNA	128.474	2.01633	1.38977	3.21185	1.59292	40	340	-0.0113596	Pedestal	50	10
HUVEC	with	GeneJET RNA purification Kit	RNA	131.5	2.01149	1.26148	3.2875	1.63436	40	340	-0.0350876	Pedestal	50	10
HUVEC	without	GeneJET RNA purification Kit	RNA	105.881	2.01627	1.31767	2.64703	1.31284	40	340	-0.033329	Pedestal	50	10
HUVEC	without	Tri-Reagent	RNA	206.438	1.93659	1.69768	5.16096	2.66497	40	340	0.0100116	Pedestal	50	10
HUVEC	without	Tri-Reagent	RNA	196.026	1.93386	1.28521	4.90066	2.53413	40	340	0.00675436	Pedestal	50	10
HUVEC	without	Tri-Reagent	RNA	203.432	1.92068	1.86302	5.08579	2.64791	40	340	0.00407325	Pedestal	50	10
HUVEC	with	Quick-RNA MiniPrep	RNA	162.736	1.9926	1.84938	4.06841	2.04176	40	340	0.0105974	Pedestal	50	10
HUVEC	with	Quick-RNA MiniPrep	RNA	175.262	2.02605	1.3202	4.38154	2.16261	40	340	0.0141841	Pedestal	50	10
HUVEC	without	Quick-RNA MiniPrep	RNA	162.39	2.00299	1.26953	4.05976	2.02685	40	340	0.00135758	Pedestal	50	10
HUVEC	without	Quick-RNA MiniPrep	RNA	147.725	2.00503	1.79716	3.69313	1.84193	40	340	2.56199e-05	Pedestal	50	10
HUVEC	with	Quick-RNA MiniPrep	RNA	175.926	1.99494	1.87562	4.39816	2.20465	40	340	-0.00538564	Pedestal	50	10
HUVEC	without	Quick-RNA MiniPrep	RNA	212.668	2.02302	1.80173	5.31669	2.6281	40	340	0.00979547	Pedestal	50	10
THP-1	without	PureLink RNA Mini-Kit	RNA	440.313	2.14784	1.67266	11.0078	5.12508	40	340	-0.00934278	Pedestal	50	9.6
THP-1	without	PureLink RNA Mini-Kit	RNA	388.545	2.1303	1.96225	9.71362	4.55975	40	340	0.0306478	Pedestal	50	9.6
THP-1	without	PureLink RNA Mini-Kit	RNA	389.945	2.13889	1.51855	9.74862	4.5578	40	340	-0.0194274	Pedestal	50	9.6
THP-1	with	PureLink RNA Mini-Kit off column	RNA	51.3406	2.04463	2.04317	1.28351	0.627749	40	340	-0.00261751	Pedestal	50	9.5
THP-1	with	PureLink RNA Mini-Kit off column	RNA	55.5349	2.0421	2.09976	1.38837	0.679876	40	340	-0.0133756	Pedestal	50	9.4
THP-1	with	PureLink RNA Mini-Kit off column	RNA	49.6462	2.06162	2.02463	1.24115	0.602028	40	340	0.00285306	Pedestal	50	9.4
THP-1	with	PureLink RNA Mini-Kit on column	RNA	280.573	2.10514	2.10081	7.01434	3.33201	40	340	-0.0193328	Pedestal	50	9.8
THP-1	with	PureLink RNA Mini-Kit on column	RNA	317.519	2.11998	1.80274	7.93798	3.74436	40	340	-0.0155811	Pedestal	50	9.6
THP-1	with	PureLink RNA Mini-Kit on column	RNA	351.21	2.1086	2.23143	8.78026	4.16402	40	340	-0.00247027	Pedestal	50	9.6
THP-1	with	innuPREP RNA Mini Kit 2.0	RNA	366.795	2.14437	1.45433	9.16986	4.27624	40	340	0.0643811	Pedestal	50	9.9
THP-1	with	innuPREP RNA Mini Kit 2.0	RNA	400.262	2.14125	1.5316	10.0066	4.67323	40	340	0.0522176	Pedestal	50	10
THP-1	with	innuPREP RNA Mini Kit 2.0	RNA	339.028	2.14466	0.889908	8.47571	3.952	40	340	0.0575195	Pedestal	50	10
THP-1	without	innuPREP RNA Mini Kit 2.0	RNA	356.144	2.13242	1.3491	8.90361	4.17536	40	340	0.0657515	Pedestal	50	9.9
THP-1	without	innuPREP RNA Mini Kit 2.0	RNA	327.266	2.12104	0.74649	8.18165	3.85737	40	340	0.0486334	Pedestal	50	10
THP-1	without	innuPREP RNA Mini Kit 2.0	RNA	316.091	2.13762	0.728902	7.90227	3.69676	40	340	-0.0491267	Pedestal	50	10
THP-1	with	MagMAX mirVana total RNA isolation kit	RNA	183.493	2.07763	1.53826	4.58733	2.20796	40	340	0.175353	Pedestal	50	10
THP-1	with	MagMAX mirVana total RNA isolation kit	RNA	163.3	2.09656	1.66533	4.0825	1.94724	40	340	0.197532	Pedestal	50	10
THP-1	with	MagMAX mirVana total RNA isolation kit	RNA	138.482	2.10647	0.577027	3.46206	1.64354	40	340	0.186964	Pedestal	50	10
THP-1	without	MagMAX mirVana total RNA isolation kit	RNA	65.1668	2.18887	0.0996099	1.62917	0.744298	40	340	0.125141	Pedestal	50	10
THP-1	without	MagMAX mirVana total RNA isolation kit	RNA	72.6941	2.14813	0.260457	1.81735	0.846017	40	340	0.21426	Pedestal	50	10
THP-1	without	MagMAX mirVana total RNA isolation kit	RNA	93.7959	2.12946	0.244865	2.3449	1.10117	40	340	0.254795	Pedestal	50	10
THP-1	with	Monarch Total RNA Miniprep Kit	RNA	336.806	2.10725	2.18678	8.42014	3.9958	40	340	0.00246389	Pedestal	50	9.6
THP-1	with	Monarch Total RNA Miniprep Kit	RNA	398.817	2.10721	2.21602	9.97044	4.73158	40	340	0.00259279	Pedestal	50	10
THP-1	with	Monarch Total RNA Miniprep Kit	RNA	355.888	2.08993	2.18561	8.8972	4.25717	40	340	-0.00674224	Pedestal	50	10
THP-1	without	Monarch Total RNA Miniprep Kit	RNA	391.104	2.09986	2.14734	9.77761	4.65631	40	340	0.00211329	Pedestal	50	9.8
THP-1	without	Monarch Total RNA Miniprep Kit	RNA	374.704	2.09653	1.95291	9.3676	4.46814	40	340	0.043697	Pedestal	50	9.8
THP-1	without	Monarch Total RNA Miniprep Kit	RNA	349.476	2.1104	1.79825	8.73689	4.13993	40	340	0.0170749	Pedestal	50	9.8
THP-1	without	Monarch Total RNA Miniprep Kit	RNA	448.312	2.10416	2.21086	11.2078	5.3265	40	340	-0.00049564	Pedestal	50	9.9
THP-1	with	FastGene RNA Basic Kit	RNA	286.161	2.15552	2.21796	7.15402	3.31893	40	340	0.0586352	Pedestal	50	10
THP-1	with	FastGene RNA Basic Kit	RNA	239.798	2.14422	2.20568	5.99494	2.79586	40	340	0.0495263	Pedestal	50	10
THP-1	with	FastGene RNA Basic Kit	RNA	375.446	2.15951	2.16525	9.38614	4.34642	40	340	0.0465292	Pedestal	50	10
THP-1	without	FastGene RNA Basic Kit	RNA	237.005	2.14604	0.920486	5.92513	2.76096	40	340	0.04665	Pedestal	50	10
THP-1	without	FastGene RNA Basic Kit	RNA	269.553	2.13999	2.16691	6.73883	3.149	40	340	0.03958	Pedestal	50	10
THP-1	without	FastGene RNA Basic Kit	RNA	325.713	2.14413	2.14664	8.14284	3.79774	40	340	0.0331464	Pedestal	50	10
THP-1	with	FastGene RNA Premium Kit	RNA	303.339	2.12412	2.23764	7.58348	3.57018	40	340	0.162929	Pedestal	20	10
THP-1	with	FastGene RNA Premium Kit	RNA	272.852	2.10456	2.21947	6.82129	3.2412	40	340	0.427171	Pedestal	20	10
THP-1	with	FastGene RNA Premium Kit	RNA	260.78	2.1168	2.24261	6.5195	3.07989	40	340	0.202525	Pedestal	20	10
THP-1	without	FastGene RNA Premium Kit	RNA	340.485	2.1483	1.56286	8.51211	3.96226	40	340	0.0156702	Pedestal	20	10
THP-1	without	FastGene RNA Premium Kit	RNA	365.589	2.15727	1.94411	9.13972	4.23671	40	340	-0.000180966	Pedestal	20	10
THP-1	without	FastGene RNA Premium Kit	RNA	429.278	2.16152	2.25842	10.732	4.96501	40	340	0.00532727	Pedestal	20	10
THP-1	with	RNeasy Mini Kit	RNA	307.779	2.10202	2.22062	7.69446	3.66051	40	340	0.018233	Pedestal	50	10
THP-1	with	RNeasy Mini Kit	RNA	338.833	2.11483	2.25444	8.47082	4.00545	40	340	0.0722703	Pedestal	50	10
THP-1	with	RNeasy Mini Kit	RNA	392.747	2.12117	2.08937	9.81866	4.62889	40	340	0.0605138	Pedestal	50	10
THP-1	without	RNeasy Mini Kit	RNA	219.474	2.06288	2.01204	5.48686	2.65981	40	340	0.0562701	Pedestal	50	10
THP-1	without	RNeasy Mini Kit	RNA	216.856	2.07513	1.66427	5.42139	2.61255	40	340	0.0711706	Pedestal	50	10
THP-1	without	RNeasy Mini Kit	RNA	315.782	2.09417	1.88412	7.89456	3.76978	40	340	0.0828235	Pedestal	50	10
THP-1	with	Simply Total RNA Isolation Kit	RNA	287.398	2.12305	1.9967	7.18494	3.38425	40	340	0.00651493	Pedestal	50	7.6
THP-1	with	Simply Total RNA Isolation Kit	RNA	319.658	2.12851	2.14013	7.99146	3.75449	40	340	0.00563848	Pedestal	50	7.6
THP-1	with	Simply Total RNA Isolation Kit	RNA	336.486	2.13295	2.12947	8.41215	3.9439	40	340	0.0313805	Pedestal	50	7.8
THP-1	without	Simply Total RNA Isolation Kit	RNA	340.182	2.11211	1.82446	8.50456	4.02657	40	340	0.0315657	Pedestal	50	7.1
THP-1	without	Simply Total RNA Isolation Kit	RNA	341.134	2.11581	2.18962	8.52835	4.03077	40	340	0.0461212	Pedestal	50	6.9
THP-1	without	Simply Total RNA Isolation Kit	RNA	386.427	2.13005	1.09516	9.66066	4.53542	40	340	0.0629265	Pedestal	50	6.4
THP-1	with	GeneJET RNA purification Kit	RNA	234.044	2.04953	1.82879	5.8511	2.85485	40	340	0.0272731	Pedestal	50	10
THP-1	with	GeneJET RNA purification Kit	RNA	196.24	2.05068	0.968695	4.906	2.39238	40	340	-0.00659578	Pedestal	50	10
THP-1	with	GeneJET RNA purification Kit	RNA	209.419	2.06506	1.81921	5.23548	2.53527	40	340	-0.000165034	Pedestal	50	10
THP-1	without	GeneJET RNA purification Kit	RNA	319.476	2.06556	2.31687	7.98689	3.86669	40	340	0.00217532	Pedestal	50	10
THP-1	without	GeneJET RNA purification Kit	RNA	290.613	2.07352	2.31505	7.26533	3.50387	40	340	0.020159	Pedestal	50	10
THP-1	without	GeneJET RNA purification Kit	RNA	243.151	2.05084	0.959805	6.07876	2.96404	40	340	0.0221018	Pedestal	50	10
THP-1	without	Tri-Reagent	RNA	367.454	1.95576	2.18981	9.18636	4.69709	40	340	-0.0168241	Pedestal	50	10
THP-1	without	Tri-Reagent	RNA	409.465	1.98974	1.85674	10.2366	5.14469	40	340	-0.0310012	Pedestal	50	10
THP-1	without	Tri-Reagent	RNA	404.311	1.9895	1.86062	10.1078	5.08056	40	340	-0.0177751	Pedestal	50	10
THP-1	with	Quick-RNA MiniPrep	RNA	372.676	2.05436	2.07409	9.31691	4.5352	40	340	0.014852	Pedestal	50	9.5
THP-1	with	Quick-RNA MiniPrep	RNA	325.624	2.03986	2.00158	8.14061	3.99077	40	340	-0.220541	Pedestal	50	9.6
THP-1	with	Quick-RNA MiniPrep	RNA	383.193	2.08797	2.00999	9.57983	4.58812	40	340	0.0829196	Pedestal	50	9.8
THP-1	without	Quick-RNA MiniPrep	RNA	245.449	2.0719	1.98388	6.13623	2.96164	40	340	0.0855298	Pedestal	50	10
THP-1	without	Quick-RNA MiniPrep	RNA	341.324	2.06656	1.97804	8.53311	4.12914	40	340	0.0838927	Pedestal	50	10
THP-1	without	Quick-RNA MiniPrep	RNA	294.141	2.08593	1.97184	7.35352	3.52529	40	340	0.0884119	Pedestal	50	10
