# Supplementary material for: In-depth comparison of methods to isolate RNA from common human cell lines
Source: BMC Genomics. 2026 Jan 13;27:100. doi: 10.1186/s12864-025-12497-7 (PMC12836834; doi:10.1186/s12864-025-12497-7)
Supplement: Supplementary file 1 — Supplementary Material 1. [file 12864_2025_12497_MOESM1_ESM.zip › Supplementary table 2.xlsx]

## Sheet: Sheet1
	SourceFile	Cq	Quantity	cell_type	DNase_Treatment	Kit
247	Platte8.csv	24.4298	31.3729	HEK	without	PureLink RNA Mini-Kit
248	Platte8.csv	24.8196	23.7365	HEK	without	PureLink RNA Mini-Kit
249	Platte8.csv	24.4794	30.2889	HEK	without	PureLink RNA Mini-Kit
244	Platte8.csv	34.0136	0.037847	HEK	with	PureLink RNA Mini-Kit off column
245	Platte8.csv	34.2193	0.0294297	HEK	with	PureLink RNA Mini-Kit off column
246	Platte8.csv	33.774	0.0402959	HEK	with	PureLink RNA Mini-Kit off column
241	Platte8.csv	32.6625	0.0860598	HEK	with	PureLink RNA Mini-Kit on column
242	Platte8.csv	30.9572	0.291927	HEK	with	PureLink RNA Mini-Kit on column
243	Platte8.csv	33.0027	0.0680022	HEK	with	PureLink RNA Mini-Kit on column
223	Platte7.csv	35.0718	0.0201555	HEK	with	innuPREP RNA Mini Kit 2.0
224	Platte7.csv	34.5959	0.0280583	HEK	with	innuPREP RNA Mini Kit 2.0
225	Platte7.csv	34.9923	0.0211761	HEK	with	innuPREP RNA Mini Kit 2.0
226	Platte7.csv	29.7349	0.814288	HEK	without	innuPREP RNA Mini Kit 2.0
227	Platte7.csv	29.5582	0.91801	HEK	without	innuPREP RNA Mini Kit 2.0
228	Platte7.csv	30.0986	0.631669	HEK	without	innuPREP RNA Mini Kit 2.0
229	Platte7.csv	30.7668	0.398507	HEK	with	MagMAX mirVana total RNA isolation kit
230	Platte7.csv	30.1048	0.628317	HEK	with	MagMAX mirVana total RNA isolation kit
231	Platte7.csv	29.9783	0.684723	HEK	with	MagMAX mirVana total RNA isolation kit
232	Platte7.csv	28.5508	1.8519	HEK	without	MagMAX mirVana total RNA isolation kit
233	Platte7.csv	27.955	2.80508	HEK	without	MagMAX mirVana total RNA isolation kit
234	Platte7.csv	28.0086	2.69768	HEK	without	MagMAX mirVana total RNA isolation kit
187	Platte5.csv	32.9992	0.0465798	HEK	with	Monarch Total RNA Miniprep Kit
188	Platte5.csv	32.2175	0.0816063	HEK	with	Monarch Total RNA Miniprep Kit
189	Platte5.csv	30.1463	0.365164	HEK	with	Monarch Total RNA Miniprep Kit
190	Platte5.csv	26.2295	6.31272	HEK	without	Monarch Total RNA Miniprep Kit
191	Platte5.csv	24.6042	20.5918	HEK	without	Monarch Total RNA Miniprep Kit
192	Platte5.csv	26.4052	5.54808	HEK	without	Monarch Total RNA Miniprep Kit
193	Platte5.csv	29.0697	0.798338	HEK	with	FastGene RNA Basic Kit
194	Platte5.csv	30.297	0.326358	HEK	with	FastGene RNA Basic Kit
195	Platte5.csv	32.8306	0.0525045	HEK	with	FastGene RNA Basic Kit
196	Platte5.csv	25.362	11.8581	HEK	without	FastGene RNA Basic Kit
197	Platte5.csv	27.0704	3.41831	HEK	without	FastGene RNA Basic Kit
198	Platte5.csv	26.0004	7.45611	HEK	without	FastGene RNA Basic Kit
205	Platte6.csv	36.0293	0.00863903	HEK	with	FastGene RNA Premium Kit
206	Platte6.csv	35.4119	0.0123316	HEK	with	FastGene RNA Premium Kit
207	Platte6.csv	35.1175	0.015789	HEK	with	FastGene RNA Premium Kit
208	Platte6.csv	28.3201	1.6006	HEK	without	FastGene RNA Premium Kit
209	Platte6.csv	28.7234	1.21067	HEK	without	FastGene RNA Premium Kit
210	Platte6.csv	28.4274	1.48736	HEK	without	FastGene RNA Premium Kit
211	Platte6.csv	33.6584	0.0398073	HEK	with	RNeasy Mini Kit
212	Platte6.csv	33.1072	0.0586477	HEK	with	RNeasy Mini Kit
213	Platte6.csv	31.9621	0.128332	HEK	with	RNeasy Mini Kit
214	Platte6.csv	26.967	4.08879	HEK	without	RNeasy Mini Kit
215	Platte6.csv	27.1046	3.71927	HEK	without	RNeasy Mini Kit
216	Platte6.csv	27.1233	3.6709	HEK	without	RNeasy Mini Kit
217	Platte6.csv	25.8421	8.92065	HEK	with	Simply Total RNA Isolation Kit
218	Platte6.csv	27.8619	2.19894	HEK	with	Simply Total RNA Isolation Kit
219	Platte6.csv	24.9708	16.3095	HEK	with	Simply Total RNA Isolation Kit
220	Platte6.csv	25.1113	14.7978	HEK	without	Simply Total RNA Isolation Kit
221	Platte6.csv	25.9284	8.3999	HEK	without	Simply Total RNA Isolation Kit
222	Platte6.csv	25.7404	9.57431	HEK	without	Simply Total RNA Isolation Kit
235	Platte7.csv	33.0041	0.0837164	HEK	with	GeneJET RNA purification Kit
236	Platte7.csv	31.2631	0.281011	HEK	with	GeneJET RNA purification Kit
237	Platte7.csv	31.8704	0.183658	HEK	with	GeneJET RNA purification Kit
238	Platte7.csv	27.1781	4.81154	HEK	without	GeneJET RNA purification Kit
239	Platte7.csv	27.9676	2.77585	HEK	without	GeneJET RNA purification Kit
240	Platte7.csv	27.387	4.15957	HEK	without	GeneJET RNA purification Kit
250	Platte8.csv	28.4386	1.77945	HEK	without	Tri-Reagent
251	Platte8.csv	33.0668	0.064798	HEK	without	Tri-Reagent
252	Platte8.csv	33.9689	0.0364083	HEK	without	Tri-Reagent
199	Platte5.csv	27.2364	3.0291	HEK	with	Quick-RNA MiniPrep
200	Platte5.csv	27.5512	2.41014	HEK	with	Quick-RNA MiniPrep
201	Platte5.csv	27.8466	1.94255	HEK	with	Quick-RNA MiniPrep
202	Platte5.csv	26.6896	4.51085	HEK	without	Quick-RNA MiniPrep
203	Platte5.csv	28.1029	1.61562	HEK	without	Quick-RNA MiniPrep
204	Platte5.csv	27.233	3.03582	HEK	without	Quick-RNA MiniPrep
181	Platte4.csv	25.3778	10.1418	HeLa	without	PureLink RNA Mini-Kit
182	Platte4.csv	26.0077	6.41414	HeLa	without	PureLink RNA Mini-Kit
183	Platte4.csv	25.8751	7.06083	HeLa	without	PureLink RNA Mini-Kit
178	Platte4.csv	37.1015	0.00199006	HeLa	with	PureLink RNA Mini-Kit off column
179	Platte4.csv	37.825	0.00132322	HeLa	with	PureLink RNA Mini-Kit off column
180	Platte4.csv	36.6721	0.00308497	HeLa	with	PureLink RNA Mini-Kit off column
175	Platte4.csv	33.7219	0.0232646	HeLa	with	PureLink RNA Mini-Kit on column
176	Platte4.csv	34.3968	0.0142682	HeLa	with	PureLink RNA Mini-Kit on column
177	Platte4.csv	32.9766	0.0412458	HeLa	with	PureLink RNA Mini-Kit on column
151	Platte3.csv	35.992	0.00615715	HeLa	with	innuPREP RNA Mini Kit 2.0
152	Platte3.csv	35.1985	0.0106544	HeLa	with	innuPREP RNA Mini Kit 2.0
153	Platte3.csv	35.9983	0.00628443	HeLa	with	innuPREP RNA Mini Kit 2.0
154	Platte3.csv	30.0032	0.369665	HeLa	without	innuPREP RNA Mini Kit 2.0
155	Platte3.csv	30.7291	0.225043	HeLa	without	innuPREP RNA Mini Kit 2.0
156	Platte3.csv	30.0505	0.359229	HeLa	without	innuPREP RNA Mini Kit 2.0
157	Platte3.csv	30.346	0.292916	HeLa	with	MagMAX mirVana total RNA isolation kit
158	Platte3.csv	28.4928	1.04049	HeLa	with	MagMAX mirVana total RNA isolation kit
159	Platte3.csv	30.7983	0.214694	HeLa	with	MagMAX mirVana total RNA isolation kit
160	Platte3.csv	26.5924	3.80793	HeLa	without	MagMAX mirVana total RNA isolation kit
161	Platte3.csv	26.0488	5.53859	HeLa	without	MagMAX mirVana total RNA isolation kit
162	Platte3.csv	26.0038	5.69681	HeLa	without	MagMAX mirVana total RNA isolation kit
1	Platte1.csv	34.1895	0.0265006	HeLa	with	Monarch Total RNA Miniprep Kit
2	Platte1.csv	32.6642	0.0750979	HeLa	with	Monarch Total RNA Miniprep Kit
3	Platte1.csv	33.0132	0.0599923	HeLa	with	Monarch Total RNA Miniprep Kit
4	Platte1.csv	28.2726	1.91936	HeLa	without	Monarch Total RNA Miniprep Kit
5	Platte1.csv	28.7767	1.32338	HeLa	without	Monarch Total RNA Miniprep Kit
6	Platte1.csv	28.7149	1.38212	HeLa	without	Monarch Total RNA Miniprep Kit
7	Platte1.csv	32.8521	0.0642073	HeLa	with	FastGene RNA Basic Kit
8	Platte1.csv	32.0255	0.122442	HeLa	with	FastGene RNA Basic Kit
9	Platte1.csv	31.8499	0.140606	HeLa	with	FastGene RNA Basic Kit
10	Platte1.csv	29.0315	1.09281	HeLa	without	FastGene RNA Basic Kit
11	Platte1.csv	29.189	0.973586	HeLa	without	FastGene RNA Basic Kit
12	Platte1.csv	29.3509	0.863538	HeLa	without	FastGene RNA Basic Kit
133	Platte2.csv	36.5169	0.0040217	HeLa	with	FastGene RNA Premium Kit
134	Platte2.csv	35.2891	0.00743871	HeLa	with	FastGene RNA Premium Kit
135	Platte2.csv	36.1042	0.00394644	HeLa	with	FastGene RNA Premium Kit
136	Platte2.csv	33.2372	0.0347621	HeLa	without	FastGene RNA Premium Kit
137	Platte2.csv	31.1343	0.169698	HeLa	without	FastGene RNA Premium Kit
138	Platte2.csv	29.9367	0.420669	HeLa	without	FastGene RNA Premium Kit
139	Platte2.csv	33.8392	0.0225422	HeLa	with	RNeasy Mini Kit
140	Platte2.csv	33.8738	0.0213965	HeLa	with	RNeasy Mini Kit
141	Platte2.csv	33.8235	0.022607	HeLa	with	RNeasy Mini Kit
142	Platte2.csv	26.1518	7.41524	HeLa	without	RNeasy Mini Kit
143	Platte2.csv	25.6932	10.4955	HeLa	without	RNeasy Mini Kit
144	Platte2.csv	25.8031	9.66136	HeLa	without	RNeasy Mini Kit
145	Platte2.csv	30.0169	0.395687	HeLa	with	Simply Total RNA Isolation Kit
146	Platte2.csv	29.4004	0.631498	HeLa	with	Simply Total RNA Isolation Kit
147	Platte2.csv	29.9713	0.409752	HeLa	with	Simply Total RNA Isolation Kit
148	Platte2.csv	24.7585	21.3186	HeLa	without	Simply Total RNA Isolation Kit
149	Platte2.csv	24.9126	18.9745	HeLa	without	Simply Total RNA Isolation Kit
150	Platte2.csv	25.037	17.2612	HeLa	without	Simply Total RNA Isolation Kit
163	Platte3.csv	33.0455	0.0486159	HeLa	with	GeneJET RNA purification Kit
164	Platte3.csv	33.5639	0.0324277	HeLa	with	GeneJET RNA purification Kit
165	Platte3.csv	32.952	0.0516054	HeLa	with	GeneJET RNA purification Kit
166	Platte3.csv	28.4328	1.08184	HeLa	without	GeneJET RNA purification Kit
167	Platte3.csv	28.1553	1.30781	HeLa	without	GeneJET RNA purification Kit
168	Platte3.csv	28.1483	1.31439	HeLa	without	GeneJET RNA purification Kit
184	Platte4.csv	35.3868	0.00700419	HeLa	without	Tri-Reagent
185	Platte4.csv	30.0384	0.343852	HeLa	without	Tri-Reagent
186	Platte4.csv	33.2606	0.0329449	HeLa	without	Tri-Reagent
13	Platte1.csv	30.7862	0.297364	HeLa	with	Quick-RNA MiniPrep
14	Platte1.csv	31.0063	0.253538	HeLa	with	Quick-RNA MiniPrep
15	Platte1.csv	30.2041	0.458164	HeLa	with	Quick-RNA MiniPrep
16	Platte1.csv	30.0055	0.530465	HeLa	without	Quick-RNA MiniPrep
17	Platte1.csv	30.4146	0.395462	HeLa	without	Quick-RNA MiniPrep
18	Platte1.csv	30.5544	0.3528	HeLa	without	Quick-RNA MiniPrep
75	Platte13.csv	25.8981	5.13019	HUVEC	without	PureLink RNA Mini-Kit
74	Platte13.csv	36.6835	0.0030159	HUVEC	with	PureLink RNA Mini-Kit
79	Platte13.csv	37.5791	0.00160925	HUVEC	with	PureLink RNA Mini-Kit
80	Platte13.csv	36.9101	0.0026082	HUVEC	with	PureLink RNA Mini-Kit off column
76	Platte13.csv	33.1058	0.0334466	HUVEC	with	PureLink RNA Mini-Kit off column
77	Platte13.csv	31.8419	0.0799441	HUVEC	with	PureLink RNA Mini-Kit off column
78	Platte13.csv	31.3733	0.111062	HUVEC	with	PureLink RNA Mini-Kit on column
253	Platte8.csv	37.0538	0.00628596	HUVEC	with	PureLink RNA Mini-Kit on column
254	Platte8.csv	36.6798	0.00598367	HUVEC	with	PureLink RNA Mini-Kit on column
255	Platte8.csv	36.8619	0.00579412	HUVEC	with	innuPREP RNA Mini Kit 2.0
256	Platte8.csv	33.0723	0.0644442	HUVEC	without	innuPREP RNA Mini Kit 2.0
257	Platte8.csv	33.5268	0.0462464	HUVEC	without	innuPREP RNA Mini Kit 2.0
258	Platte8.csv	33.5028	0.0476235	HUVEC	without	innuPREP RNA Mini Kit 2.0
169	Platte4.csv	30.7411	0.205324	HUVEC	with	innuPREP RNA Mini Kit 2.0
170	Platte4.csv	31.6017	0.11115	HUVEC	with	innuPREP RNA Mini Kit 2.0
171	Platte4.csv	30.8424	0.189716	HUVEC	with	MagMAX mirVana total RNA isolation kit
172	Platte4.csv	27.0965	2.90676	HUVEC	without	MagMAX mirVana total RNA isolation kit
173	Platte4.csv	24.8434	15.159	HUVEC	without	MagMAX mirVana total RNA isolation kit
174	Platte4.csv	26.4225	4.75098	HUVEC	without	MagMAX mirVana total RNA isolation kit
81	Platte13.csv	34.8728	0.00963399	HUVEC	with	MagMAX mirVana total RNA isolation kit
82	Platte13.csv	29.5669	0.393107	HUVEC	without	MagMAX mirVana total RNA isolation kit
83	Platte13.csv	34.6359	0.0114928	HUVEC	with	Monarch Total RNA Miniprep Kit
84	Platte13.csv	29.1658	0.521044	HUVEC	without	Monarch Total RNA Miniprep Kit
85	Platte13.csv	35.0512	0.00893112	HUVEC	with	Monarch Total RNA Miniprep Kit
86	Platte13.csv	26.9413	2.47196	HUVEC	without	Monarch Total RNA Miniprep Kit
55	Platte12.csv	26.0703	8.14572	HUVEC	without	Monarch Total RNA Miniprep Kit
56	Platte12.csv	26.1834	7.45951	HUVEC	without	Monarch Total RNA Miniprep Kit
57	Platte12.csv	26.0289	8.40998	HUVEC	without	FastGene RNA Basic Kit
87	Platte13.csv	30.8712	0.158614	HUVEC	with	FastGene RNA Basic Kit
88	Platte13.csv	25.5212	6.67709	HUVEC	without	FastGene RNA Basic Kit
89	Platte13.csv	34.0808	0.0176858	HUVEC	with	FastGene RNA Basic Kit
90	Platte13.csv	34.1566	0.0173745	HUVEC	with	FastGene RNA Basic Kit
91	Platte13.csv	34.221	0.0153927	HUVEC	with	FastGene RNA Basic Kit
92	Platte13.csv	28.8272	0.659895	HUVEC	without	FastGene RNA Premium Kit
58	Platte12.csv	34.6106	0.0110571	HUVEC	without	FastGene RNA Premium Kit
59	Platte12.csv	34.3569	0.0140429	HUVEC	without	FastGene RNA Premium Kit
60	Platte12.csv	29.0696	0.797891	HUVEC	without	FastGene RNA Premium Kit
93	Platte13.csv	31.0152	0.142617	HUVEC	with	FastGene RNA Premium Kit
94	Platte13.csv	30.6522	0.183886	HUVEC	without	FastGene RNA Premium Kit
95	Platte14.csv	26.9853	8.69004	HUVEC	without	RNeasy Mini Kit
96	Platte14.csv	26.9513	8.86269	HUVEC	without	RNeasy Mini Kit
97	Platte14.csv	33.6432	0.118318	HUVEC	with	RNeasy Mini Kit
98	Platte14.csv	33.5943	0.122719	HUVEC	with	RNeasy Mini Kit
99	Platte14.csv	32.2414	0.292133	HUVEC	without	RNeasy Mini Kit
100	Platte14.csv	32.6486	0.226525	HUVEC	without	RNeasy Mini Kit
115	Platte15.csv	33.1388	0.1606	HUVEC	with	RNeasy Mini Kit
116	Platte15.csv	33.3325	0.141575	HUVEC	with	RNeasy Mini Kit
117	Platte15.csv	28.7414	2.83512	HUVEC	without	RNeasy Mini Kit
118	Platte15.csv	29.0826	2.26957	HUVEC	without	Simply Total RNA Isolation Kit
119	Platte15.csv	36.1933	0.023464	HUVEC	with	Simply Total RNA Isolation Kit
120	Platte15.csv	35.3539	0.0377756	HUVEC	with	Simply Total RNA Isolation Kit
121	Platte15.csv	29.9351	1.29949	HUVEC	without	Simply Total RNA Isolation Kit
122	Platte15.csv	30.0774	1.18381	HUVEC	without	Simply Total RNA Isolation Kit
101	Platte14.csv	34.5829	0.065078	HUVEC	with	Simply Total RNA Isolation Kit
102	Platte14.csv	34.662	0.0624424	HUVEC	with	GeneJET RNA purification Kit
103	Platte14.csv	34.5349	0.0678914	HUVEC	with	GeneJET RNA purification Kit
104	Platte14.csv	31.037	0.635532	HUVEC	with	GeneJET RNA purification Kit
105	Platte14.csv	32.6979	0.218073	HUVEC	with	GeneJET RNA purification Kit
106	Platte14.csv	33.4032	0.138627	HUVEC	with	GeneJET RNA purification Kit
123	Platte15.csv	29.5353	1.68726	HUVEC	with	GeneJET RNA purification Kit
124	Platte15.csv	29.9117	1.31976	HUVEC	with	GeneJET RNA purification Kit
125	Platte15.csv	25.7701	19.7717	HUVEC	without	GeneJET RNA purification Kit
126	Platte15.csv	26.5059	12.221	HUVEC	without	Tri-Reagent
107	Platte14.csv	33.5495	0.126488	HUVEC	with	Tri-Reagent
108	Platte14.csv	33.9551	0.097673	HUVEC	with	Tri-Reagent
109	Platte14.csv	29.3388	1.90028	HUVEC	without	Quick-RNA MiniPrep
110	Platte14.csv	29.3971	1.83175	HUVEC	without	Quick-RNA MiniPrep
111	Platte14.csv	32.6145	0.231474	HUVEC	with	Quick-RNA MiniPrep
112	Platte14.csv	32.0651	0.327473	HUVEC	with	Quick-RNA MiniPrep
113	Platte14.csv	33.6967	0.115179	HUVEC	without	Quick-RNA MiniPrep
114	Platte14.csv	34.0167	0.0947707	HUVEC	without	Quick-RNA MiniPrep
67	Platte12.csv	25.2913	14.9093	THP-1	without	PureLink RNA Mini-Kit
68	Platte12.csv	25.6155	11.5934	THP-1	without	PureLink RNA Mini-Kit
69	Platte12.csv	25.3729	13.9923	THP-1	without	PureLink RNA Mini-Kit
64	Platte12.csv	35.5965	0.00671044	THP-1	with	PureLink RNA Mini-Kit off column
65	Platte12.csv	35.6198	0.0051175	THP-1	with	PureLink RNA Mini-Kit off column
66	Platte12.csv	36.0516	0.00397458	THP-1	with	PureLink RNA Mini-Kit off column
61	Platte12.csv	31.2588	0.147114	THP-1	with	PureLink RNA Mini-Kit on column
62	Platte12.csv	32.7122	0.0473206	THP-1	with	PureLink RNA Mini-Kit on column
63	Platte12.csv	29.9969	0.387206	THP-1	with	PureLink RNA Mini-Kit on column
37	Platte11.csv	33.5371	0.0405081	THP-1	with	innuPREP RNA Mini Kit 2.0
38	Platte11.csv	33.6634	0.0376935	THP-1	with	innuPREP RNA Mini Kit 2.0
39	Platte11.csv	33.5255	0.0409331	THP-1	with	innuPREP RNA Mini Kit 2.0
40	Platte11.csv	25.8712	9.46394	THP-1	without	innuPREP RNA Mini Kit 2.0
41	Platte11.csv	25.3194	14.0162	THP-1	without	innuPREP RNA Mini Kit 2.0
42	Platte11.csv	25.1952	15.3207	THP-1	without	innuPREP RNA Mini Kit 2.0
43	Platte11.csv	31.0959	0.230047	THP-1	with	MagMAX mirVana total RNA isolation kit
44	Platte11.csv	30.2825	0.409991	THP-1	with	MagMAX mirVana total RNA isolation kit
45	Platte11.csv	31.3561	0.191705	THP-1	with	MagMAX mirVana total RNA isolation kit
46	Platte11.csv	26.9305	4.45417	THP-1	without	MagMAX mirVana total RNA isolation kit
47	Platte11.csv	26.6983	5.25556	THP-1	without	MagMAX mirVana total RNA isolation kit
48	Platte11.csv	26.5527	5.82735	THP-1	without	MagMAX mirVana total RNA isolation kit
259	Platte9.csv	29.3723	0.758942	THP-1	with	Monarch Total RNA Miniprep Kit
260	Platte9.csv	28.5897	1.3056	THP-1	with	Monarch Total RNA Miniprep Kit
261	Platte9.csv	29.3905	0.750218	THP-1	with	Monarch Total RNA Miniprep Kit
262	Platte9.csv	27.0467	3.81116	THP-1	without	Monarch Total RNA Miniprep Kit
70	Platte12.csv	27.532	2.62145	THP-1	without	Monarch Total RNA Miniprep Kit
263	Platte9.csv	25.4626	11.4344	THP-1	without	Monarch Total RNA Miniprep Kit
264	Platte9.csv	34.1716	0.027317	THP-1	with	Monarch Total RNA Miniprep Kit
265	Platte9.csv	33.4128	0.0485537	THP-1	with	FastGene RNA Basic Kit
266	Platte9.csv	33.1686	0.0544913	THP-1	with	FastGene RNA Basic Kit
267	Platte9.csv	28.6323	1.26735	THP-1	without	FastGene RNA Basic Kit
268	Platte9.csv	27.3516	3.0827	THP-1	without	FastGene RNA Basic Kit
269	Platte9.csv	27.6473	2.51368	THP-1	without	FastGene RNA Basic Kit
19	Platte10.csv	37.0889	0.00257056	THP-1	with	FastGene RNA Basic Kit
20	Platte10.csv	36.725	0.00343101	THP-1	with	FastGene RNA Premium Kit
21	Platte10.csv	36.0675	0.0050772	THP-1	with	FastGene RNA Premium Kit
22	Platte10.csv	31.5969	0.126496	THP-1	without	FastGene RNA Premium Kit
23	Platte10.csv	32.4457	0.068347	THP-1	without	FastGene RNA Premium Kit
24	Platte10.csv	27.7479	2.07255	THP-1	without	FastGene RNA Premium Kit
25	Platte10.csv	33.1064	0.0422664	THP-1	with	FastGene RNA Premium Kit
26	Platte10.csv	33.2684	0.0379609	THP-1	with	RNeasy Mini Kit
27	Platte10.csv	33.3587	0.0353116	THP-1	with	RNeasy Mini Kit
28	Platte10.csv	23.891	34.1621	THP-1	without	RNeasy Mini Kit
29	Platte10.csv	23.8393	35.4684	THP-1	without	RNeasy Mini Kit
30	Platte10.csv	23.9153	33.64	THP-1	without	RNeasy Mini Kit
31	Platte10.csv	28.1621	1.53343	THP-1	with	RNeasy Mini Kit
32	Platte10.csv	27.0892	3.34475	THP-1	with	Simply Total RNA Isolation Kit
33	Platte10.csv	28.0396	1.67676	THP-1	with	Simply Total RNA Isolation Kit
34	Platte10.csv	23.3816	49.4632	THP-1	without	Simply Total RNA Isolation Kit
35	Platte10.csv	23.5924	42.5062	THP-1	without	Simply Total RNA Isolation Kit
36	Platte10.csv	23.4586	46.7827	THP-1	without	Simply Total RNA Isolation Kit
49	Platte11.csv	33.9437	0.0303682	THP-1	with	Simply Total RNA Isolation Kit
50	Platte11.csv	32.4383	0.0884169	THP-1	with	GeneJET RNA purification Kit
51	Platte11.csv	34.1573	0.0274533	THP-1	with	GeneJET RNA purification Kit
52	Platte11.csv	26.5205	5.96344	THP-1	without	GeneJET RNA purification Kit
53	Platte11.csv	26.997	4.24707	THP-1	without	GeneJET RNA purification Kit
54	Platte11.csv	27.5612	2.84535	THP-1	without	GeneJET RNA purification Kit
71	Platte12.csv	34.0692	0.0169213	THP-1	without	GeneJET RNA purification Kit
72	Platte12.csv	34.8801	0.00888983	THP-1	without	Tri-Reagent
73	Platte12.csv	30.6221	0.250328	THP-1	without	Tri-Reagent
127	Platte16.csv	32.906	0.0575509	THP-1	with	Tri-Reagent
128	Platte16.csv	32.5177	0.0751049	THP-1	with	Quick-RNA MiniPrep
129	Platte16.csv	32.3634	0.0840823	THP-1	with	Quick-RNA MiniPrep
130	Platte16.csv	28.7024	1.24572	THP-1	without	Quick-RNA MiniPrep
131	Platte16.csv	29.1447	0.903789	THP-1	without	Quick-RNA MiniPrep
132	Platte16.csv	29.0193	0.986401	THP-1	without	Quick-RNA MiniPrep
						Quick-RNA MiniPrep
