# Supplementary material for: In-depth comparison of methods to isolate RNA from common human cell lines
Source: BMC Genomics. 2026 Jan 13;27:100. doi: 10.1186/s12864-025-12497-7 (PMC12836834; doi:10.1186/s12864-025-12497-7)
Supplement: Supplementary file 2 — Supplementary Table. [file 12864_2025_12497_MOESM2_ESM.xlsx]

## Sheet: Sheet1
Celltype	qPCR run	Cq	gDNA concentration [ng/µl original sample]	DNase Treatment	Kit	RNA concentration [ng/µl]
HUVEC	13	25.898066923494998	5.13019	without	PureLink RNA Mini-Kit	160.48
HUVEC	14	26.98525269449029	8.69004	without	PureLink RNA Mini-Kit	129.6
HUVEC	14	26.95127074878811	8.86269	without	PureLink RNA Mini-Kit	126.5
HEK	8	24.429841885242848	31.3729	without	PureLink RNA Mini-Kit	569.462
HeLa	4	25.377839826937198	10.1418	without	PureLink RNA Mini-Kit	336.48
THP-1	12	25.291333558128475	14.9093	without	PureLink RNA Mini-Kit	440.313
HEK	8	24.819601760308988	23.7365	without	PureLink RNA Mini-Kit	529.223
HeLa	4	26.007718858608076	6.41414	without	PureLink RNA Mini-Kit	391.179
THP-1	12	25.61553210700492	11.5934	without	PureLink RNA Mini-Kit	388.545
HEK	8	24.479355620120668	30.2889	without	PureLink RNA Mini-Kit	575.386
HeLa	4	25.875075578494876	7.06083	without	PureLink RNA Mini-Kit	331.96
THP-1	12	25.372914520160716	13.9923	without	PureLink RNA Mini-Kit	399.68
HUVEC	13	36.68347458676384	0.0030159	with	PureLink RNA Mini-Kit off column	23.5525
HEK	8	34.01356831003	0.037847	with	PureLink RNA Mini-Kit off column	60.3775
HeLa	4	37.10150819831251	0.00199006	with	PureLink RNA Mini-Kit off column	46.6321
THP-1	12	35.59653362228118	0.00671044	with	PureLink RNA Mini-Kit off column	51.3406
HEK	8	34.21929848144757	0.0294297	with	PureLink RNA Mini-Kit off column	58.5333
HeLa	4	37.82502115125454	0.00132322	with	PureLink RNA Mini-Kit off column	50.5905
THP-1	12	35.619764926100004	0.0051175	with	PureLink RNA Mini-Kit off column	55.5349
HEK	8	33.7739876636573	0.0402959	with	PureLink RNA Mini-Kit off column	55.2894
HeLa	4	36.672071050864744	0.00308497	with	PureLink RNA Mini-Kit off column	47.5028
THP-1	12	36.05164228013533	0.00397458	with	PureLink RNA Mini-Kit off column	49.6462
HUVEC	13	37.5790737860801	0.00160925	with	PureLink RNA Mini-Kit off column	24.7634
HUVEC	13	36.91008993442636	0.0026082	with	PureLink RNA Mini-Kit off column	25.9622
HEK	8	32.662510345565124	0.0860598	with	PureLink RNA Mini-Kit on column	487.385
HeLa	4	33.72190525413047	0.0232646	with	PureLink RNA Mini-Kit on column	316.389
THP-1	12	31.258765584557274	0.147114	with	PureLink RNA Mini-Kit on column	280.573
HEK	8	30.9572228394092	0.291927	with	PureLink RNA Mini-Kit on column	581.353
HeLa	4	34.396828368429276	0.0142682	with	PureLink RNA Mini-Kit on column	363.56
THP-1	12	32.71223120636699	0.0473206	with	PureLink RNA Mini-Kit on column	317.519
HEK	8	33.00269682830849	0.0680022	with	PureLink RNA Mini-Kit on column	515.467
HeLa	4	32.97655877830235	0.0412458	with	PureLink RNA Mini-Kit on column	424.36
THP-1	12	29.996907183664835	0.387206	with	PureLink RNA Mini-Kit on column	351.21
HUVEC	13	33.10584997072031	0.0334466	with	PureLink RNA Mini-Kit on column	156.577
HUVEC	13	31.841926422697334	0.0799441	with	PureLink RNA Mini-Kit on column	159.432
HUVEC	13	31.37331947710062	0.111062	with	PureLink RNA Mini-Kit on column	164.149
HEK	7	35.07178702142946	0.0201555	with	innuPREP RNA Mini Kit 2.0	495.12
HeLa	3	35.99196648127732	0.00615715	with	innuPREP RNA Mini Kit 2.0	391.685
HUVEC	8	37.05380894326796	0.00628596	with	innuPREP RNA Mini Kit 2.0	177.64
THP-1	11	33.53710812563778	0.0405081	with	innuPREP RNA Mini Kit 2.0	374.68
HEK	7	34.595872539768166	0.0280583	with	innuPREP RNA Mini Kit 2.0	482.36
HeLa	3	35.19851127675398	0.0106544	with	innuPREP RNA Mini Kit 2.0	421.32
HUVEC	8	36.67979306479245	0.00598367	with	innuPREP RNA Mini Kit 2.0	196
THP-1	11	33.6633785681087	0.0376935	with	innuPREP RNA Mini Kit 2.0	409.12
HEK	7	34.992317402005575	0.0211761	with	innuPREP RNA Mini Kit 2.0	492.64
HeLa	3	35.99828908565266	0.00628443	with	innuPREP RNA Mini Kit 2.0	422.56
HUVEC	8	36.86190072466931	0.00579412	with	innuPREP RNA Mini Kit 2.0	202.8
THP-1	11	33.52554214646883	0.0409331	with	innuPREP RNA Mini Kit 2.0	342.52
HEK	7	29.734852286899002	0.814288	without	innuPREP RNA Mini Kit 2.0	456.36
HeLa	3	30.00318049978998	0.369665	without	innuPREP RNA Mini Kit 2.0	396.04
HUVEC	8	33.07226120576432	0.0644442	without	innuPREP RNA Mini Kit 2.0	197.985
THP-1	11	25.87124970742759	9.46394	without	innuPREP RNA Mini Kit 2.0	362.76
HEK	7	29.558235599921876	0.91801	without	innuPREP RNA Mini Kit 2.0	474.65
HeLa	3	30.729123963376768	0.225043	without	innuPREP RNA Mini Kit 2.0	398.178
HUVEC	8	33.52679031398244	0.0462464	without	innuPREP RNA Mini Kit 2.0	204.307
THP-1	11	25.31936559799706	14.0162	without	innuPREP RNA Mini Kit 2.0	328.12
HEK	7	30.09856362479086	0.631669	without	innuPREP RNA Mini Kit 2.0	517.84
HeLa	3	30.050450586594135	0.359229	without	innuPREP RNA Mini Kit 2.0	417.859
HUVEC	8	33.50283200215941	0.0476235	without	innuPREP RNA Mini Kit 2.0	201.56
THP-1	11	25.19518835496555	15.3207	without	innuPREP RNA Mini Kit 2.0	317.52
HEK	7	30.76681020018873	0.398507	with	MagMAX mirVana total RNA isolation kit	402.24
HeLa	3	30.346035828928983	0.292916	with	MagMAX mirVana total RNA isolation kit	397.326
HUVEC	4	30.74105967934066	0.205324	with	MagMAX mirVana total RNA isolation kit	177.04
THP-1	11	31.095919629546387	0.230047	with	MagMAX mirVana total RNA isolation kit	183.493
HEK	7	30.10478564175994	0.628317	with	MagMAX mirVana total RNA isolation kit	456.56
HeLa	3	28.492789079863893	1.04049	with	MagMAX mirVana total RNA isolation kit	361.68
HUVEC	4	31.601704551819118	0.11115	with	MagMAX mirVana total RNA isolation kit	186.72
THP-1	11	30.282455633466526	0.409991	with	MagMAX mirVana total RNA isolation kit	163.3
HEK	7	29.97832447433981	0.684723	with	MagMAX mirVana total RNA isolation kit	344.2
HeLa	3	30.798346259429355	0.214694	with	MagMAX mirVana total RNA isolation kit	360.2
HUVEC	4	30.84239133986431	0.189716	with	MagMAX mirVana total RNA isolation kit	165.92
THP-1	11	31.356055245772477	0.191705	with	MagMAX mirVana total RNA isolation kit	137.16
HEK	7	28.550750348867833	1.8519	without	MagMAX mirVana total RNA isolation kit	103.6
HeLa	3	26.592436543329793	3.80793	without	MagMAX mirVana total RNA isolation kit	122.68
HUVEC	4	27.096479009016072	2.90676	without	MagMAX mirVana total RNA isolation kit	132.76
THP-1	11	26.930489689801263	4.45417	without	MagMAX mirVana total RNA isolation kit	65.1668
HEK	7	27.95498582387526	2.80508	without	MagMAX mirVana total RNA isolation kit	325.2
HeLa	3	26.04876101497786	5.53859	without	MagMAX mirVana total RNA isolation kit	213.28
HUVEC	4	24.843446683476905	15.159	without	MagMAX mirVana total RNA isolation kit	165.943
THP-1	11	26.69827660195229	5.25556	without	MagMAX mirVana total RNA isolation kit	68.36
HEK	7	28.00856192286955	2.69768	without	MagMAX mirVana total RNA isolation kit	120.28
HeLa	3	26.003801461741393	5.69681	without	MagMAX mirVana total RNA isolation kit	175.6
HUVEC	4	26.422519712257397	4.75098	without	MagMAX mirVana total RNA isolation kit	122.16
THP-1	11	26.552685103582732	5.82735	without	MagMAX mirVana total RNA isolation kit	87.92
HEK	5	32.99918846786402	0.0465798	with	Monarch Total RNA Miniprep Kit	517.305
HeLa	1	34.189539436577384	0.0265006	with	Monarch Total RNA Miniprep Kit	278.289
HUVEC	14	33.643152589474596	0.118318	with	Monarch Total RNA Miniprep Kit	149.6
THP-1	9	29.372333672657923	0.758942	with	Monarch Total RNA Miniprep Kit	336.806
HEK	5	32.21746454268519	0.0816063	with	Monarch Total RNA Miniprep Kit	485.653
HeLa	1	32.66416048357706	0.0750979	with	Monarch Total RNA Miniprep Kit	211.136
HUVEC	14	33.594310990447866	0.122719	with	Monarch Total RNA Miniprep Kit	183.9
THP-1	9	28.589677311789973	1.3056	with	Monarch Total RNA Miniprep Kit	398.817
HUVEC	14	32.241435794010016	0.292133	without	Monarch Total RNA Miniprep Kit	215.3
HEK	5	30.146309678114285	0.365164	with	Monarch Total RNA Miniprep Kit	518.511
HeLa	1	33.013193895394195	0.0599923	with	Monarch Total RNA Miniprep Kit	336.856
THP-1	9	29.39052391807765	0.750218	with	Monarch Total RNA Miniprep Kit	355.888
HEK	5	26.22949715667841	6.31272	without	Monarch Total RNA Miniprep Kit	546.044
HeLa	1	28.272612645566422	1.91936	without	Monarch Total RNA Miniprep Kit	313.557
HUVEC	14	32.64861231332923	0.226525	without	Monarch Total RNA Miniprep Kit	206.5
THP-1	9	27.046702712611353	3.81116	without	Monarch Total RNA Miniprep Kit	391.104
HEK	5	24.604197417250933	20.5918	without	Monarch Total RNA Miniprep Kit	537.719
HeLa	1	28.7766662095644	1.32338	without	Monarch Total RNA Miniprep Kit	281.877
THP-1	12	27.53196609170401	2.62145	without	Monarch Total RNA Miniprep Kit	349.476
HUVEC	13	34.872820746660295	0.00963399	with	Monarch Total RNA Miniprep Kit	140.243
HEK	5	26.40520268241698	5.54808	without	Monarch Total RNA Miniprep Kit	506.666
HeLa	1	28.714893807426403	1.38212	without	Monarch Total RNA Miniprep Kit	341.793
HUVEC	13	29.56690247742406	0.393107	without	Monarch Total RNA Miniprep Kit	192.721
THP-1	9	25.462600765472185	11.4344	without	Monarch Total RNA Miniprep Kit	448.312
HEK	5	29.06973990341285	0.798338	with	FastGene RNA Basic Kit	250.265
HeLa	1	32.85209214451623	0.0642073	with	FastGene RNA Basic Kit	305.908
HUVEC	15	33.13883389513719	0.1606	with	FastGene RNA Basic Kit	173.266
THP-1	9	34.17157691818872	0.027317	with	FastGene RNA Basic Kit	286.161
HEK	5	30.29696967508433	0.326358	with	FastGene RNA Basic Kit	494.718
HeLa	1	32.02553587607484	0.122442	with	FastGene RNA Basic Kit	281.782
HUVEC	15	33.33254122976967	0.141575	with	FastGene RNA Basic Kit	165.868
THP-1	9	33.41278371943499	0.0485537	with	FastGene RNA Basic Kit	239.798
HUVEC	15	28.7413516012591	2.83512	without	FastGene RNA Basic Kit	181.963
HEK	5	32.83060671597259	0.0525045	with	FastGene RNA Basic Kit	288.828
HeLa	1	31.849887932640083	0.140606	with	FastGene RNA Basic Kit	295.463
THP-1	9	33.168607410170154	0.0544913	with	FastGene RNA Basic Kit	375.446
HEK	5	25.36202570669217	11.8581	without	FastGene RNA Basic Kit	550.32
HeLa	1	29.031500967295923	1.09281	without	FastGene RNA Basic Kit	290.855
HUVEC	15	29.082559005548063	2.26957	without	FastGene RNA Basic Kit	175.792
THP-1	9	28.632325964892498	1.26735	without	FastGene RNA Basic Kit	239.76
HEK	5	27.07040512498291	3.41831	without	FastGene RNA Basic Kit	240.142
HeLa	1	29.188970924230997	0.973586	without	FastGene RNA Basic Kit	251.784
THP-1	9	27.35164954435938	3.0827	without	FastGene RNA Basic Kit	269.553
HUVEC	13	34.635873747711024	0.0114928	with	FastGene RNA Basic Kit	186.64
HEK	5	26.000440403361164	7.45611	without	FastGene RNA Basic Kit	530.275
HeLa	1	29.350934803100362	0.863538	without	FastGene RNA Basic Kit	243.231
HUVEC	13	29.165843808121554	0.521044	without	FastGene RNA Basic Kit	115.76
THP-1	9	27.64733053984443	2.51368	without	FastGene RNA Basic Kit	325.713
HEK	6	36.0293192701208	0.00863903	with	FastGene RNA Premium Kit	501.59
HeLa	2	36.51693768483225	0.0040217	with	FastGene RNA Premium Kit	401.079
HUVEC	15	36.19327733881462	0.023464	with	FastGene RNA Premium Kit	389.063
THP-1	10	37.088864408315736	0.00257056	with	FastGene RNA Premium Kit	303.339
HEK	6	35.41185607906786	0.0123316	with	FastGene RNA Premium Kit	580.83
HeLa	2	35.28908244069452	0.00743871	with	FastGene RNA Premium Kit	367.219
HUVEC	15	35.35392779738614	0.0377756	with	FastGene RNA Premium Kit	402.469
THP-1	10	36.72496702841434	0.00343101	with	FastGene RNA Premium Kit	272.852
HUVEC	15	29.935143583859865	1.29949	without	FastGene RNA Premium Kit	450.131
HEK	6	35.117492748720515	0.015789	with	FastGene RNA Premium Kit	543.834
HeLa	2	36.10416805585703	0.00394644	with	FastGene RNA Premium Kit	392.584
THP-1	10	36.0674962187177	0.0050772	with	FastGene RNA Premium Kit	260.78
HEK	6	28.320058143928275	1.6006	without	FastGene RNA Premium Kit	524.098
HeLa	2	33.23718175995553	0.0347621	without	FastGene RNA Premium Kit	425.936
HUVEC	15	30.07739824449396	1.18381	without	FastGene RNA Premium Kit	385.036
THP-1	10	31.596860667388697	0.126496	without	FastGene RNA Premium Kit	348.44
HEK	6	28.723358381210222	1.21067	without	FastGene RNA Premium Kit	648.539
HeLa	2	31.134307006717716	0.169698	without	FastGene RNA Premium Kit	414.678
THP-1	10	32.44574669056946	0.068347	without	FastGene RNA Premium Kit	365.589
HUVEC	13	35.0512258159224	0.00893112	with	FastGene RNA Premium Kit	154.256
HEK	6	28.427406559150644	1.48736	without	FastGene RNA Premium Kit	638.592
HeLa	2	29.936662439658445	0.420669	without	FastGene RNA Premium Kit	433.489
HUVEC	13	26.941340576780195	2.47196	without	FastGene RNA Premium Kit	196.44
THP-1	10	27.74785132445267	2.07255	without	FastGene RNA Premium Kit	429.278
HEK	6	33.65842333679188	0.0398073	with	RNeasy Mini Kit	554.654
HeLa	2	33.83924156242099	0.0225422	with	RNeasy Mini Kit	276.535
HUVEC	14	34.58285459923215	0.065078	with	RNeasy Mini Kit	185.9
THP-1	10	33.10644988691743	0.0422664	with	RNeasy Mini Kit	307.779
HEK	6	33.10721286606307	0.0586477	with	RNeasy Mini Kit	529.443
HeLa	2	33.873757326023096	0.0213965	with	RNeasy Mini Kit	319.058
HUVEC	14	34.66198274009165	0.0624424	with	RNeasy Mini Kit	152.3
THP-1	10	33.268421240732486	0.0379609	with	RNeasy Mini Kit	338.833
HEK	6	31.9621253150931	0.128332	with	RNeasy Mini Kit	457.487
HeLa	2	33.823549159344616	0.022607	with	RNeasy Mini Kit	327.372
HUVEC	14	34.534865150276396	0.0678914	with	RNeasy Mini Kit	140.749
THP-1	10	33.35868092119119	0.0353116	with	RNeasy Mini Kit	392.747
HEK	6	26.966967926942605	4.08879	without	RNeasy Mini Kit	445.06
HeLa	2	26.151770152270704	7.41524	without	RNeasy Mini Kit	369.784
THP-1	10	23.890975327463874	34.1621	without	RNeasy Mini Kit	219.474
HUVEC	14	31.03696717384072	0.635532	with	RNeasy Mini Kit	133.365
HEK	6	27.10455646143424	3.71927	without	RNeasy Mini Kit	500.863
HeLa	2	25.693194650434602	10.4955	without	RNeasy Mini Kit	317.356
THP-1	10	23.839306616528823	35.4684	without	RNeasy Mini Kit	216.856
HUVEC	14	32.69792510053587	0.218073	with	RNeasy Mini Kit	153.186
HEK	6	27.123281899516716	3.6709	without	RNeasy Mini Kit	518.078
HeLa	2	25.80308138332276	9.66136	without	RNeasy Mini Kit	305.72
THP-1	10	23.915343226258994	33.64	without	RNeasy Mini Kit	315.782
HUVEC	14	33.40324192021669	0.138627	with	RNeasy Mini Kit	167.282
HUVEC	12	26.07031828939124	8.14572	without	RNeasy Mini Kit	169.472
HUVEC	12	26.18337832579913	7.45951	without	RNeasy Mini Kit	159.949
HUVEC	12	26.02887470955051	8.40998	without	RNeasy Mini Kit	167.52
HEK	6	25.842127496754458	8.92065	with	Simply Total RNA Isolation Kit	91.7559
HeLa	2	30.01694791282507	0.395687	with	Simply Total RNA Isolation Kit	20.2861
HUVEC	15	29.535271750238206	1.68726	with	Simply Total RNA Isolation Kit	35.9493
THP-1	10	28.162121871995748	1.53343	with	Simply Total RNA Isolation Kit	287.398
HEK	6	27.861928630808027	2.19894	with	Simply Total RNA Isolation Kit	56.5488
HeLa	2	29.400448360350598	0.631498	with	Simply Total RNA Isolation Kit	51.8
HUVEC	15	29.91173114463275	1.31976	with	Simply Total RNA Isolation Kit	21.3034
THP-1	10	27.089209750231216	3.34475	with	Simply Total RNA Isolation Kit	319.658
HUVEC	15	25.770092310427184	19.7717	without	Simply Total RNA Isolation Kit	120.389
HEK	6	24.970783654689967	16.3095	with	Simply Total RNA Isolation Kit	55.04
HeLa	2	29.971346264411967	0.409752	with	Simply Total RNA Isolation Kit	44.3396
THP-1	10	28.039576605224504	1.67676	with	Simply Total RNA Isolation Kit	336.486
HEK	6	25.11130227598446	14.7978	without	Simply Total RNA Isolation Kit	64.6757
HeLa	2	24.758503266937936	21.3186	without	Simply Total RNA Isolation Kit	66.9309
HUVEC	15	26.50589095331091	12.221	without	Simply Total RNA Isolation Kit	86.7429
THP-1	10	23.38159928546988	49.4632	without	Simply Total RNA Isolation Kit	340.182
HEK	6	25.928431564182464	8.3999	without	Simply Total RNA Isolation Kit	45.3491
HeLa	2	24.912591110084655	18.9745	without	Simply Total RNA Isolation Kit	51.12
THP-1	10	23.592391998044032	42.5062	without	Simply Total RNA Isolation Kit	341.134
HUVEC	13	30.87116162018808	0.158614	with	Simply Total RNA Isolation Kit	27.36
HEK	6	25.740426113708143	9.57431	without	Simply Total RNA Isolation Kit	55.88
HeLa	2	25.0369687367131	17.2612	without	Simply Total RNA Isolation Kit	60.5735
HUVEC	13	25.521206163774405	6.67709	without	Simply Total RNA Isolation Kit	47.84
THP-1	10	23.458596420771915	46.7827	without	Simply Total RNA Isolation Kit	391.16
HEK	7	33.00414053053827	0.0837164	with	GeneJET RNA purification Kit	447.677
HeLa	3	33.04546417206136	0.0486159	with	GeneJET RNA purification Kit	275.24
HUVEC	14	33.549520511379924	0.126488	with	GeneJET RNA purification Kit	158.892
THP-1	11	33.9437106266813	0.0303682	with	GeneJET RNA purification Kit	234.044
HEK	7	31.263088239745368	0.281011	with	GeneJET RNA purification Kit	499.194
HeLa	3	33.563903961425204	0.0324277	with	GeneJET RNA purification Kit	232.204
HUVEC	14	33.955112126806846	0.097673	with	GeneJET RNA purification Kit	176.803
THP-1	11	32.43832567510383	0.0884169	with	GeneJET RNA purification Kit	195.92
HUVEC	14	29.338771846395776	1.90028	without	GeneJET RNA purification Kit	187.485
HEK	7	31.87044717468184	0.183658	with	GeneJET RNA purification Kit	484.235
HeLa	3	32.95196337054166	0.0516054	with	GeneJET RNA purification Kit	262.006
THP-1	11	34.157270792963224	0.0274533	with	GeneJET RNA purification Kit	209.419
HEK	7	27.178058825658333	4.81154	without	GeneJET RNA purification Kit	461.289
HeLa	3	28.432820223796526	1.08184	without	GeneJET RNA purification Kit	303.08
HUVEC	14	29.39712403957729	1.83175	without	GeneJET RNA purification Kit	179.368
THP-1	11	26.52053802435918	5.96344	without	GeneJET RNA purification Kit	319.476
HEK	7	27.967609457583304	2.77585	without	GeneJET RNA purification Kit	538.173
HeLa	3	28.155296794907088	1.30781	without	GeneJET RNA purification Kit	316.4
THP-1	11	26.997036305464636	4.24707	without	GeneJET RNA purification Kit	290.613
HUVEC	13	34.080774348036286	0.0176858	with	GeneJET RNA purification Kit	126.52
HEK	7	27.38703993823463	4.15957	without	GeneJET RNA purification Kit	463.532
HeLa	3	28.148348759626252	1.31439	without	GeneJET RNA purification Kit	323.12
THP-1	11	27.561208337700084	2.84535	without	GeneJET RNA purification Kit	242.8
HUVEC	13	34.156586515255064	0.0173745	with	GeneJET RNA purification Kit	128.474
HUVEC	13	34.22097379159512	0.0153927	with	GeneJET RNA purification Kit	131.5
HUVEC	13	28.827155578156198	0.659895	without	GeneJET RNA purification Kit	105.881
HEK	8	28.438569189656572	1.77945	without	Tri-Reagent	482.125
HeLa	4	35.38679594261716	0.00700419	without	Tri-Reagent	451.39
HUVEC	12	34.61056828018677	0.0110571	without	Tri-Reagent	206.438
THP-1	12	34.069207042896885	0.0169213	without	Tri-Reagent	367.454
HEK	8	33.0667794064397	0.064798	without	Tri-Reagent	717.892
HeLa	4	30.038417752194324	0.343852	without	Tri-Reagent	377.56
HUVEC	12	34.35689173800889	0.0140429	without	Tri-Reagent	182.68
THP-1	12	34.88008209234413	0.00888983	without	Tri-Reagent	409.465
HEK	8	33.96889368638299	0.0364083	without	Tri-Reagent	639.895
HeLa	4	33.2605584915969	0.0329449	without	Tri-Reagent	421.274
HUVEC	12	29.069585436205628	0.797891	without	Tri-Reagent	203.432
THP-1	12	30.622145764493244	0.250328	without	Tri-Reagent	404.311
HEK	5	27.23641277450218	3.0291	with	Quick-RNA MiniPrep	477.039
HeLa	1	30.786225350870588	0.297364	with	Quick-RNA MiniPrep	282.025
HUVEC	14	32.61451491683071	0.231474	with	Quick-RNA MiniPrep	162.736
THP-1	16	32.90603967967565	0.0575509	with	Quick-RNA MiniPrep	372.676
HEK	5	27.551235020092502	2.41014	with	Quick-RNA MiniPrep	494.124
HeLa	1	31.006315866894813	0.253538	with	Quick-RNA MiniPrep	300.635
HUVEC	14	32.06509894489105	0.327473	with	Quick-RNA MiniPrep	175.262
THP-1	16	32.51768592363728	0.0751049	with	Quick-RNA MiniPrep	325.624
HUVEC	14	33.69665882142013	0.115179	without	Quick-RNA MiniPrep	162.39
HEK	5	27.846620892559194	1.94255	with	Quick-RNA MiniPrep	439.245
HeLa	1	30.204139897829652	0.458164	with	Quick-RNA MiniPrep	303.507
THP-1	16	32.363392847291585	0.0840823	with	Quick-RNA MiniPrep	383.193
HEK	5	26.6895777918329	4.51085	without	Quick-RNA MiniPrep	525.985
HeLa	1	30.005522047909448	0.530465	without	Quick-RNA MiniPrep	286.551
HUVEC	14	34.01668866338838	0.0947707	without	Quick-RNA MiniPrep	147.725
THP-1	16	28.702429145689457	1.24572	without	Quick-RNA MiniPrep	245.449
HEK	5	28.10286556046667	1.61562	without	Quick-RNA MiniPrep	556.533
HeLa	1	30.414601194660673	0.395462	without	Quick-RNA MiniPrep	265.08
THP-1	16	29.144703647622737	0.903789	without	Quick-RNA MiniPrep	341.324
HUVEC	13	31.01520698297504	0.142617	with	Quick-RNA MiniPrep	175.926
HEK	5	27.232964451377075	3.03582	without	Quick-RNA MiniPrep	507.06
HeLa	1	30.554370661185953	0.3528	without	Quick-RNA MiniPrep	297.86
HUVEC	13	30.65220776892727	0.183886	without	Quick-RNA MiniPrep	212.668
THP-1	16	29.01932521684782	0.986401	without	Quick-RNA MiniPrep	294.141
